# Supplementary material for: Metabolic marker-assisted genomic prediction improves hybrid breeding
Source: Plant Commun. 2024 Nov 29;6(3):101199. doi: 10.1016/j.xplc.2024.101199 (PMC11956108; doi:10.1016/j.xplc.2024.101199)
Supplement: Data S1. Supplemental Tables 1–14 [file mmc2.xlsx]

## Sheet: Table S1
Supplemental Table 1. Detailed information on 777 metabolites from 205 maize inbred lines
Peak number	Name	Class	mz	Retention time (s)	Exact mass	ppm	Formula	Precursor_type	CV (%)
m1			348.223	817.356					36.5036
m3	(2'E,4'Z,7'Z,8E)-Colnelenic acid	Lipids	293.212	829.087	292.204	2.67529	C18H28O3	[M+H]+	33.3112
m4	13S-hydroxyoctadecadienoic acid	Lipids	295.226	827.851	296.235	7.82345	C18H32O3	[M-H]-	106.721
m5			296.231	819.805					79.7126
m6	Furcatin	Benzenoids	411.154	561.878	428.168	15.3123	C20H28O10	[M+H-H2O]+	38.1084
m8			176.032	529.576					55.7946
m10	beta-Zearalenol	Benzenoids	321.17	702.764	320.162	1.94553	C18H24O5	[M+H]+	44.7266
m11			323.185	635.061					56.5869
m12			305.175	678.149					82.241
m13			328.22	673.491					70.1699
m14	13(S)-HOT	Lipids	294.215	680.931	294.219	16.2458	C18H30O3	[M]+	43.8137
m15	Guanosine 3'-phosphate	Nucleic acid derivatives	364.065	269.408	363.058	0.189981	C10H14N5O8P	[M+H]+	63.8806
m16	Dehydroascorbate	Organoheterocyclic compounds	173.007	104.604	174.016	4.33965	C6H6O6	[M-H]-	99.4645
m17	3,7-Dimethyluric acid	Alkaloids	196.059	753.134	196.06	3.27073	C7H8N4O3	[M]+	90.002
m18	3,6,8-Trimethylallantoin	Organoheterocyclic compounds	183.083	387.616	200.091	1.09055	C7H12N4O3	[M+H-H2O]+	151.606
m19			334.207	809.052					144.923
m21			305.248	704.285					143.767
m22			317.211	764.765					48.0837
m23	(R)-Higenamine	Benzenoids	271.116	396.644	271.121	18.6501	C16H17NO3	[M]+	74.242
m24	(+)-Demethoxyaschantin	Other	353.142	800.071	370.142	21.5561	C21H22O6	[M+H-H2O]+	77.3308
m25			276.196	595.836					55.6784
m26	Carbinoxamine	Benzenoids	291.121	605.697	290.119	18.0168	C16H19ClN2O	[M+H]+	58.9186
m27	Pycnolide	Other	365.194	705.885	364.189	4.41489	C20H28O6	[M+H]+	41.4315
m28			336.223	766.307					51.9205
m29			336.223	755.823					53.8314
m30			230.063	320.615					75.4993
m31	(+)-Aschantin	Other	383.136	687.365	400.152	22.2361	C22H24O7	[M+H-H2O]+	65.6587
m32	(R)-Indenestrol A	Benzenoids	267.132	442.954	266.131	23.033	C18H18O2	[M+H]+	76.5672
m33			250.13	240.727					250.545
m34	gamma-Aminobutyric acid	Amino acid derivatives	102.054	82.3697	103.063	4.00217	C4H9NO2	[M-H]-	90.1474
m35	Adenosine	Nucleic acid derivatives	268.104	226.908	267.097	0.802227	C10H13N5O4	[M+H]+	129.547
m36	Leucine	Amino acid derivatives	132.063	230.191	131.095	5.65404	C6H13NO2	[M+H]+	64.6223
m37	Betaine	Amino acid derivatives	118.086	92.826	117.079	0.00831773	C5H11NO2	[M+H]+	63.2387
m38	L-Isoleucine	Amino acid derivatives	132.143	206.302	131.095	1.72047	C6H13NO2	[M+H]+	76.0926
m40	L-Asparagine	Amino acid derivatives	133.061	87.8177	132.054	1.67137	C4H8N2O3	[M+H]+	46.2617
m41	L-Valine	Amino acid derivatives	118.123	104.369	117.079	8.1321	C5H11NO2	[M+H]+	38.6024
m42	Dehydroepiandrosterone	Lipids	288.29	719.562	288.209	0.00530909	C19H28O2	[M]+	21.6293
m44	N-Alpha-acetyllysine	Amino acid derivatives	188.071	362.074	188.116	0.125586	C8H16N2O3	[M]+	41.4321
m45	2'-Deoxyadenosine	Nucleic acid derivatives	252.11	266.498	251.102	1.15517	C10H13N5O3	[M+H]+	81.0194
m47	trans-Ferulic acid	Phenylpropanoids and polyketides	193.05	316.799	194.058	1.20829	C10H10O4	[M-H]-	46.4181
m48	Cytosine	Organoheterocyclic compounds	112.051	104.474	111.043	0.592415	C4H5N3O	[M+H]+	54.6006
m49	L-Tyrosine	Amino acid derivatives	182.081	196.054	181.074	0.169437	C9H11NO3	[M+H]+	44.7836
m50	Benzoate	Benzenoids	123.041	37.602	122.037	21.3034	C7H6O2	[M+H]+	70.4854
m51			241.048	349.011					85.15
m52	beta-Alanine	Amino acid derivatives	90.0558	88.213	89.0477	5.07968	C3H7NO2	[M+H]+	40.3331
m53	Tyrosol	Benzenoids	121.065	220.073	138.068	1.68327	C8H10O2	[M+H-H2O]+	78.9596
m54	Pipecolic acid	Amino acid derivatives	130.05	89.2443	129.079	19.4658	C6H11NO2	[M+H]+	45.0602
m55	Pyrrole-2-carboxylic acid	Organoheterocyclic compounds	111.021	741.2	111.032	2.81154	C5H5NO2	[M]+	64.1564
m56	L-Carnitine	Organic nitrogen compounds	162.113	91.7114	161.105	1.98729	C7H15NO3	[M+H]+	45.9068
m57	L-Glutamic acid	Amino acid derivatives	148.06	91.1274	147.053	0.457805	C5H9NO4	[M+H]+	292.504
m58	2-Heptanone	Organic oxygen compounds	115.112	31.6626	114.105	2.08419	C7H14O	[M+H]+	40.707
m59	Hydroxykynurenine	Organic oxygen compounds	223.989	34.806	224.08	0.061141	C10H12N2O4	[M]+	37.7757
m60	L-Glutamine	Amino acid derivatives	147.076	88.6171	146.069	0.649617	C5H10N2O3	[M+H]+	45.7046
m61	4-Pyridoxic acid	Organoheterocyclic compounds	182.985	36.8394	183.053	3.44154	C8H9NO4	[M]+	74.2868
m62	L-Proline	Amino acid derivatives	116.071	98.6714	115.063	0.0683829	C5H9NO2	[M+H]+	120.328
m63	L-Threonine	Amino acid derivatives	120.066	89.9018	119.058	0.379316	C4H9NO3	[M+H]+	65.9811
m65	Ascorbate	Organoheterocyclic compounds	175.955	62.5455	176.032	0.304858	C6H8O6	[M]+	40.0431
m66	Guanosine	Nucleic acid derivatives	284.099	268.58	283.092	0.0305305	C10H13N5O5	[M+H]+	84.8422
m67	Equol	Phenylpropanoids and polyketides	242.285	760.915	242.094	0.108353	C15H14O3	[M]+	23.7977
m68	L-Serine	Amino acid derivatives	104.033	87.7048	105.043	5.34776	C3H7NO3	[M-H]-	41.1122
m69	Apigenin	Phenylpropanoids and polyketides	271.058	691.95	270.053	7.23351	C15H10O5	[M+H]+	49.9525
m70			291.196	535.611					26.9726
m72	Phenylethylamine	Benzenoids	122.097	347.047	121.089	2.65094	C8H11N	[M+H]+	21.6597
m73	Uracil	Organoheterocyclic compounds	113.035	183.103	112.027	0.00313415	C4H4N2O2	[M+H]+	75.1163
m74	L-Lysine	Amino acid derivatives	147.113	77.4947	146.106	0.103299	C6H14N2O2	[M+H]+	110.28
m76	3-Indoleacetonitrile	Organoheterocyclic compounds	156.121	745.591	156.069	0.406945	C10H8N2	[M]+	33.9946
m77	Cytidine	Nucleic acid derivatives	244.093	104.339	243.085	0.530546	C9H13N3O5	[M+H]+	101.886
m78	Thymine	Organoheterocyclic compounds	127.051	306.64	126.043	0.971043	C5H6N2O2	[M+H]+	71.9459
m79	Ketoleucine	Organic acids and derivatives	113.06	389.732	130.063	1.56754	C6H10O3	[M+H-H2O]+	95.1512
m81	6-Phosphogluconic acid	Organic oxygen compounds	276.897	35.195	276.025	1.11313	C6H13O10P	[M+H]+	54.4202
m82			87.0449	90.2522					21.2848
m83	Hydroquinone	Benzenoids	110.02	35.9941	110.037	1.02189	C6H6O2	[M]+	27.8626
m84	Indican	Organic oxygen compounds	296.225	791.414	295.106	19.5147	C14H17NO6	[M+H]+	28.9978
m86	Norepinephrine	Benzenoids	169.977	35.9034	169.074	0.12486	C8H11NO3	[M+H]+	62.7702
m87	(2S)-Liquiritigenin	Phenylpropanoids and polyketides	257.081	397.746	256.074	0.0180433	C15H12O4	[M+H]+	54.6954
m88	D-Galactose	Organic oxygen compounds	181.015	831.209	180.063	3.02329	C6H12O6	[M+H]+	31.3214
m89	L-Methionine	Amino acid derivatives	150.058	146.481	149.051	0.12846	C5H11NO2S	[M+H]+	47.4676
m90	L-Aspartic acid	Amino acid derivatives	134.045	88.4851	133.037	0.00542733	C4H7NO4	[M+H]+	71.4206
m91	Ciliatine	Organic acids and derivatives	125.987	216.387	125.024	0.118028	C2H8NO3P	[M+H]+	60.215
m93	Anabasine	Alkaloids	144.982	838.184	162.116	1.19105	C10H14N2	[M+H-H2O]+	194.79
m94	6-Methylmercaptopurine	Organoheterocyclic compounds	165.993	541.756	166.031	19.9063	C6H6N4S	[M]+	59.6794
m95			101.06	104.368					62.3699
m96	Aminoadipic acid	Amino acid derivatives	162.076	99.1763	161.069	1.21694	C6H11NO4	[M+H]+	156.547
m97	Spermidine	Organic nitrogen compounds	145.049	812.091	145.158	3.54723	C7H19N3	[M]+	61.0192
m98	2'-Deoxyguanosine	Nucleic acid derivatives	267.092	273.255	267.097	18.0369	C10H13N5O4	[M]-	79.7098
m100	L-Arginine	Amino acid derivatives	175.119	85.6681	174.112	0.0338665	C6H14N4O2	[M+H]+	55.8028
m101	Biochanin A	Phenylpropanoids and polyketides	285.069	592.603	284.068	24.077	C16H12O5	[M+H]+	54.2505
m102	p-Aminobenzoic acid	Benzenoids	138.055	597.656	137.048	1.54292	C7H7NO2	[M+H]+	50.2295
m106	Dodecanoic acid	Lipids	200.974	72.5459	200.178	10.195	C12H24O2	[M+H]+	61.2423
m107			174.953	63.9596					63.4217
m108	Tyramine	Benzenoids	138.092	220.163	137.084	0.757166	C8H11NO	[M+H]+	30.2282
m109	Cortexolone	Lipids	347.22	806.117	346.214	4.92705	C21H30O4	[M+H]+	19.0109
m110	4-Guanidinobutanoic acid	Amino acid derivatives	146.093	104.613	145.085	1.22885	C5H11N3O2	[M+H]+	47.1388
m111	Taurine	Amino acid derivatives	125.987	73.8419	125.015	0.910133	C2H7NO3S	[M+H]+	52.514
m112	2-Ketobutyric acid	Organic acids and derivatives	102.034	456.994	102.032	0.0109017	C4H6O3	[M]+	40.3842
m115	Stearic acid	Lipids	285.131	477.231	284.272	3.41465	C18H36O2	[M+H]+	30.844
m116	N-Formyl-L-methionine	Amino acid derivatives	176.972	38.7955	177.046	0.893758	C6H11NO3S	[M]+	58.5648
m117	S-Adenosylmethionine	Nucleic acid derivatives	398.24	764.78	398.137	2.1728	C15H22N6O5S	[M]+	18.2042
m120	O-Phosphoethanolamine	Organic acids and derivatives	141.958	35.4159	141.019	2.31569	C2H8NO4P	[M+H]+	36.1661
m122	N-Acetyl-D-glucosamine	Organic oxygen compounds	220.081	98.6624	221.09	3.43629	C8H15NO6	[M-H]-	21.0971
m123	3-Hydroxyanthranilic acid	Benzenoids	154.05	303.659	153.043	2.34841	C7H7NO3	[M+H]+	43.498
m124	4,5-Dihydroorotic acid	Amino acid derivatives	158.154	730.817	158.033	2.25528	C5H6N2O4	[M]+	39.9787
m125			391.283	830.785					50.7647
m126	Hypoxanthine	Organoheterocyclic compounds	135.029	148.396	136.038	17.793	C5H4N4O	[M-H]-	89.466
m127	L-Kynurenine	Organic oxygen compounds	209.154	835.195	208.085	2.06717	C10H12N2O3	[M+H]+	45.5178
m128			171.993	62.8662					78.1194
m129	Erucic acid	Lipids	338.342	838.201	338.318	4.162	C22H42O2	[M]+	33.5179
m131	Deoxycytidine	Nucleic acid derivatives	228.098	104.533	227.091	0.0122	C9H13N3O4	[M+H]+	120.909
m132	Phenylacetaldehyde	Benzenoids	103.051	72.5258	120.058	10.4756	C8H8O	[M+H-H2O]+	68.921
m134	CMP	Nucleic acid derivatives	322.043	90.5339	323.052	4.84022	C9H14N3O8P	[M-H]-	36.3111
m136	Valeric acid	Lipids	102.056	146.437	102.068	4.27293	C5H10O2	[M]+	39.84
m138	L-Phenylalanine	Amino acid derivatives	166.086	310.952	165.079	0.893616	C9H11NO2	[M+H]+	64.0532
m139	3,4-Dihydroxyphenylglycol	Benzenoids	171.035	552.216	170.058	0.131677	C8H10O4	[M+H]+	35.8342
m140			159.969	140.778					71.9854
m141	5'-Methylthioadenosine	Nucleic acid derivatives	298.096	350.225	297.09	3.29638	C11H15N5O3S	[M+H]+	55.4334
m142	Rutin	Phenylpropanoids and polyketides	611.169	451.26	610.153	11.2936	C27H30O16	[M+H]+	26.424
m144	Succinic acid semialdehyde	Lipids	102.034	627.774	102.032	2.70855	C4H6O3	[M]+	57.5507
m145			393.21	409.309					97.2533
m147	Dethiobiotin	Lipids	215.14	457.51	214.132	2.81132	C10H18N2O3	[M+H]+	51.5926
m148	Sorbitol	Organic oxygen compounds	182.082	387.644	182.079	14.0397	C6H14O6	[M]+	106.32
m149	Phosphoserine	Amino acid derivatives	185.165	353.269	185.009	0.772659	C3H8NO6P	[M]+	97.2749
m150	Homovanillic acid	Benzenoids	183.065	37.3907	182.058	1.64061	C9H10O4	[M+H]+	29.6133
m151	Pelargonic acid	Lipids	158.986	740.851	158.131	4.99734	C9H18O2	[M+H]+	82.5589
m152	dAMP	Nucleic acid derivatives	332.076	278.128	331.068	0.0638181	C10H14N5O6P	[M+H]+	53.6672
m154	Oleic acid	Lipids	282.28	717.717	282.256	1.39549	C18H34O2	[M]+	38.5737
m155			355.284	784.97					494.378
m156	Dihydrouracil	Organoheterocyclic compounds	114.092	192.375	114.043	1.99295	C4H6N2O2	[M]+	20.7139
m157			415.211	771.432					51.302
m158			110.061	37.391					93.9912
m159	Astragalin	Phenylpropanoids and polyketides	447.091	489.904	448.101	4.26839	C21H20O11	[M-H]-	125.892
m160	Cyanidin 3-glucoside	Phenylpropanoids and polyketides	449.107	494.219	449.108	2.38225	C21H21O11	[M+H]+	75.1823
m161	m-Cresol	Benzenoids	109.102	662.17	108.058	0.420093	C7H8O	[M+H]+	44.9947
m162	1-Methyladenosine	Nucleic acid derivatives	282.119	104.744	281.112	1.64604	C11H15N5O4	[M+H]+	109.471
m163	1H-Indole-3-acetamide	Organoheterocyclic compounds	157.076	412.267	174.079	28.6813	C10H10N2O	[M+H-H2O]+	27.3906
m164	Dihydroxyacetone phosphate	Organic oxygen compounds	171.149	194.765	169.998	0.351553	C3H7O6P	[M+H]+	43.5709
m166			170.093	85.7205					72.7679
m168	Porphobilinogen	Organic nitrogen compounds	226.18	655.987	226.095	1.38462	C10H14N2O4	[M]+	660.644
m169	Phenylacetic acid	Benzenoids	137.133	31.6797	136.052	3.404	C8H8O2	[M+H]+	28.7864
m170	Cellobiose	Organic oxygen compounds	341.107	96.8656	342.116	1.95985	C12H22O11	[M-H]-	46.0377
m171	Isovitexin	Phenylpropanoids and polyketides	433.114	460.665	432.106	0.554763	C21H20O10	[M+H]+	160.942
m173			289.102	528.124					25.0799
m174	dGMP	Nucleic acid derivatives	330.337	787.274	347.063	0.477918	C10H14N5O7P	[M+H-H2O]+	74.1966
m175			203.103	88.137					19.466
m176	D-Lyxose	Organic oxygen compounds	150.055	104.731	150.053	17.2828	C5H10O5	[M]+	43.8815
m177	Pyridoxine	Organoheterocyclic compounds	170.081	155.31	169.074	0.0116883	C8H11NO3	[M+H]+	133.085
m178			90.9775	62.7978					61.4511
m179			279.232	832.976					12.0419
m180	Putrescine	Organic nitrogen compounds	89.108	72.5149	88.1	3.35212	C4H12N2	[M+H]+	131.171
m182	Xanthine	Organoheterocyclic compounds	153.041	169.928	152.033	1.21045	C5H4N4O2	[M+H]+	47.7431
m183	1-Aminocyclopropanecarboxylic acid	Amino acid derivatives	102.056	90.4785	101.048	5.68789	C4H7NO2	[M+H]+	93.4702
m184	Glycerol	Organic oxygen compounds	93.0553	97.776	92.0473	3.66319	C3H8O3	[M+H]+	41.1429
m185	Caffeate	Phenylpropanoids and polyketides	181.05	377.934	180.042	0.877888	C9H8O4	[M+H]+	74.536
m186			97.992	73.8255					61.553
m187	(S)-1-Phenylethanol	Other	123.081	626.907	122.073	2.55918	C8H10O	[M+H]+	55.6744
m188	Lanosterin	Lipids	427.358	835.16	426.386	2.39523	C30H50O	[M+H]+	82.2645
m189			130.967	34.6899					61.6008
m190	Pyroglutamic acid	Amino acid derivatives	129.054	156.281	129.043	7.31641	C5H7NO3	[M]+	56.2964
m191			409.161	510.921					36.5105
m194	Hesperetin	Phenylpropanoids and polyketides	303.086	654.645	302.079	1.31638	C16H14O6	[M+H]+	39.6043
m195			393.285	764.831					51.255
m196	3,4-Dihydroxymandelic acid	Benzenoids	185.043	64.118	184.037	9.41659	C8H8O5	[M+H]+	40.3141
m197	Vanillylmandelic acid	Benzenoids	199.03	552.173	198.053	3.37558	C9H10O5	[M+H]+	61.8028
m198	4-Hydroxystyrene	Benzenoids	121.028	793.951	120.058	9.232	C8H8O	[M+H]+	27.1016
m199	Formononetin	Phenylpropanoids and polyketides	251.071	426.778	268.074	20.3231	C16H12O4	[M+H-H2O]+	61.6459
m200	Bilirubin	Organoheterocyclic compounds	585.289	575.565	584.264	28.2503	C33H36N4O6	[M+H]+	35.1767
m201	D-Arabitol	Organic oxygen compounds	153.076	96.3153	152.069	0.773229	C5H12O5	[M+H]+	59.1698
m202	Lumichrome	Other	242.081	717.717	242.08	3.99175	C12H10N4O2	[M]+	39.2656
m204			361.199	804.386					55.4169
m205	Genistein	Phenylpropanoids and polyketides	271.227	826.265	270.053	0.44752	C15H10O5	[M+H]+	42.0577
m206	Genistin	Phenylpropanoids and polyketides	432.247	736.498	432.106	20.8012	C21H20O10	[M]+	35.5006
m207	Pyrimidine	Organoheterocyclic compounds	81.0707	31.6517	80.0374	2.98437	C4H4N2	[M+H]+	64.1426
m208	(9Z,12Z,15Z)-Octadecatrienoic acid	Lipids	279.232	821.265	278.225	1.32758	C18H30O2	[M+H]+	42.1089
m209	p-Hydroxyphenylacetic acid	Benzenoids	153.06	145.44	152.047	20.3248	C8H8O3	[M+H]+	39.6208
m210	Undecanoic acid	Lipids	186.957	39.2285	186.162	0.851356	C11H22O2	[M+H]+	58.0962
m211	4-Hydroxyphenylpyruvic acid	Benzenoids	181.037	448.116	180.042	12.9433	C9H8O4	[M+H]+	32.6178
m213	Diacetyl	Organic oxygen compounds	87.0448	708.5	86.0368	7.75066	C4H6O2	[M+H]+	89.9295
m214	Epinephrine	Benzenoids	184.097	64.0579	183.089	2.7195	C9H13NO3	[M+H]+	55.2353
m215			180.97	58.7258					72.5144
m216	Hippuric acid	Benzenoids	180.065	442.567	179.058	1.20512	C9H9NO3	[M+H]+	35.0112
m217	Stearidonic acid	Lipids	277.217	832.198	276.209	1.88103	C18H28O2	[M+H]+	49.8487
m218	Glucosamine 6-phosphate	Organic oxygen compounds	260.055	656.125	259.046	7.11611	C6H14NO8P	[M+H]+	42.048
m219	m-Coumaric acid	Phenylpropanoids and polyketides	147.044	479.947	164.047	28.3176	C9H8O3	[M+H-H2O]+	46.246
m220	13-L-Hydroperoxylinoleic acid	Lipids	295.227	832.161	312.23	0.618999	C18H32O4	[M+H-H2O]+	74.5146
m221			187.058	145.751					174.698
m222	Sphinganine	Organic nitrogen compounds	302.305	757.913	301.298	0.140746	C18H39NO2	[M+H]+	88.0478
m223	9(S)-HPODE	Lipids	313.238	798.558	312.23	0.0099706	C18H32O4	[M+H]+	45.606
m224			260.056	833.841					49.4931
m225	15-Deoxy-d-12,14-PGJ2	Lipids	317.209	832.263	316.204	5.44271	C20H28O3	[M+H]+	28.2558
m226	Indole	Organoheterocyclic compounds	117.057	363.009	117.058	4.92085	C8H7N	[M]+	52.2172
m227	cis-Aconitic acid	Organic acids and derivatives	157.013	337.447	174.016	28.4468	C6H6O6	[M+H-H2O]+	48.7533
m228	PS(18:0/18:1(9Z))	Lipids	736.528	827.276	NULL	21.8741	C8H12NO10PR2	[M+H]+	45.8812
m229	3-Hydroxymethylglutaric acid	Lipids	145.049	285.337	162.053	26.8428	C6H10O5	[M+H-H2O]+	51.8857
m230			303.105	185.295					77.4019
m231	9-OxoODE	Lipids	294.215	829.089	294.219	15.8001	C18H30O3	[M]+	51.7444
m232			217.059	283.646					136.738
m233	Jasmonic acid	Lipids	193.123	833.704	210.126	22.503	C12H18O3	[M+H-H2O]+	80.1408
m234	Thiamine	Organoheterocyclic compounds	265.113	87.967	265.112	1.50561	C12H17N4OS	[M]+	53.5621
m235	Piplartine	Phenylpropanoids and polyketides	317.121	414.379	317.126	15.6701	C17H19NO5	[M]+	62.4883
m236	Lutein	Lipids	568.43	833.766	568.428	3.59931	C40H56O2	[M]+	59.2018
m238	Kojic acid	Organoheterocyclic compounds	143.033	153.452	142.027	4.52547	C6H6O4	[M+H]+	55.9511
m239	4-Aminophenol	Benzenoids	110.06	412.656	109.053	2.25236	C6H7NO	[M+H]+	72.2368
m240	Uridine	Nucleic acid derivatives	245.077	183.124	244.07	1.96569	C9H12N2O6	[M+H]+	77.806
m241	1,3-Benzenediol	Benzenoids	109.028	340.359	110.037	14.3035	C6H6O2	[M-H]-	62.4146
m242	2-trans,6-trans-Farnesal	Lipids	221.19	830.762	220.183	2.05316	C15H24O	[M+H]+	136.295
m243			124.047	196.45					85.7948
m244			189.124	149.173					116.814
m245	Biotin	Organoheterocyclic compounds	227.075	441.775	244.088	20.472	C10H16N2O3S	[M+H-H2O]+	41.0869
m246	Epsilon-caprolactam	Organoheterocyclic compounds	114.092	465.542	113.084	3.03741	C6H11NO	[M+H]+	35.149
m247	Agmatine	Organic nitrogen compounds	131.129	75.0945	130.122	1.77645	C5H14N4	[M+H]+	173.109
m248	Hordenine	Benzenoids	166.123	300.663	165.115	1.45782	C10H15NO	[M+H]+	119.573
m249	Picolinic acid	Organoheterocyclic compounds	122.023	388.808	123.032	10.5245	C6H5NO2	[M-H]-	72.2126
m250			353.231	721.857					84.0628
m252			347.22	838.217					40.2235
m253	dTMP	Nucleic acid derivatives	322.055	268.764	322.057	3.80771	C10H15N2O8P	[M]+	127.435
m254	2-Hydroxy-6-pentadecylbenzoic acid	Benzenoids	349.274	833.529	348.266	1.37578	C22H36O3	[M+H]+	75.0777
m256	2'-O-Methyladenosine	Nucleic acid derivatives	282.119	291.894	NULL	3.08208	C11H16N5O7P(C5H8O6PR)n(C5H8O6PR)n	[M+H]+	59.2211
m258	Cysteinylglycine	Amino acid derivatives	179.049	294.722	178.041	3.58167	C5H10N2O3S	[M+H]+	79.1271
m259	Cis-zeatin	Organoheterocyclic compounds	220.119	270.587	219.112	0.178845	C10H13N5O	[M+H]+	42.8697
m260	7,8-Dihydroneopterin	Organoheterocyclic compounds	256.1	182.919	255.097	13.7621	C9H13N5O4	[M+H]+	47.703
m261			106.087	86.5164					26.0111
m263	1-Methyluric acid	Organoheterocyclic compounds	182.045	326.79	182.044	6.26345	C6H6N4O3	[M]+	106.906
m264			425.178	409.542					57.6599
m265	Alpha-D-Glucose	Organic oxygen compounds	163.06	272.259	180.063	0.855372	C6H12O6	[M+H-H2O]+	34.6862
m266	(2E)-Decenoyl-ACP	Amino acid derivatives	130.086	235.533	129.079	0.98848	C6H11NO2	[M+H]+	132.154
m267			100.113	293.962					58.3237
m268			305.211	829.398					49.3504
m269			129.103	77.4613					96.2903
m270	L-Targinine	Amino acid derivatives	189.135	87.1554	188.127	0.0189726	C7H16N4O2	[M+H]+	87.8945
m271	2-Methoxy-4-vinylphenol	Benzenoids	151.076	288.687	150.068	0.889921	C9H10O2	[M+H]+	67.9575
m272	Carglumic acid	Amino acid derivatives	191.064	359.138	190.059	13.0333	C6H10N2O5	[M+H]+	58.3635
m273			273.131	437.991					74.2426
m274	4-Methylcatechol	Benzenoids	125.06	797.483	124.052	0.0452391	C7H8O2	[M+H]+	44.1697
m277	Formylanthranilic acid	Benzenoids	148.039	443.171	165.043	28.6615	C8H7NO3	[M+H-H2O]+	77.1097
m278	Confertifolin	Phenylpropanoids and polyketides	235.17	759.949	234.162	1.15989	C15H22O2	[M+H]+	45.4061
m279			182.081	282.817					32.043
m281			150.078	181.376					103.696
m282	Asymmetric dimethylarginine	Amino acid derivatives	203.15	95.5747	202.143	0.0341353	C8H18N4O2	[M+H]+	59.3933
m284	Cholesterol	Lipids	369.347	761.01	386.355	0.459848	C27H46O	[M+H-H2O]+	12.7502
m285	Arachidonic acid	Lipids	305.248	836.636	304.24	1.01898	C20H32O2	[M+H]+	25.878
m287	Naringenin	Phenylpropanoids and polyketides	273.076	643.989	272.068	0.163572	C15H12O5	[M+H]+	90.9861
m289			151.061	261.834					32.1162
m290			88.0764	312.66					119.417
m292	N-Nitroso-pyrrolidine	Organoheterocyclic compounds	101.071	790.967	100.064	4.03628	C4H8N2O	[M+H]+	104.775
m294			339.104	333.475					65.4221
m295	Gulonic acid	Organic acids and derivatives	196.059	809.564	196.058	3.90201	C6H12O7	[M]+	42.7712
m297	Indole-3-acetate	Organoheterocyclic compounds	176.071	722.747	175.063	2.13101	C10H9NO2	[M+H]+	54.5622
m299	Trigonelline	Alkaloids	138.055	411.55	137.048	3.02623	C7H7NO2	[M+H]+	48.57
m300			270.097	379.692					61.5178
m301	Choline	Organic nitrogen compounds	105.111	87.1827	104.108	25.0795	C5H14NO	[M+H]+	40.1715
m302	Niacinamide	Organoheterocyclic compounds	123.055	149.459	122.048	3.34062	C6H6N2O	[M+H]+	101.867
m303	Catechol	Benzenoids	111.04	73.8012	110.037	0.831743	C6H6O2	[M+H]+	38.7643
m304	N-Acetylputrescine	Organic acids and derivatives	131.118	104.319	130.111	2.59344	C6H14N2O	[M+H]+	48.07
m305	Adenosine 2',3'-cyclic phosphate	Nucleic acid derivatives	352.042	162.663	329.053	1.33144	C10H12N5O6P	[M+H]+	39.7961
m308	Kaempferide	Phenylpropanoids and polyketides	301.068	643.749	300.063	2.65606	C16H12O6	[M+H]+	183.694
m310	Fisetin	Phenylpropanoids and polyketides	287.064	358.62	286.048	27.0345	C15H10O6	[M+H]+	109.338
m311	5,7-Dihydroxyflavone	Phenylpropanoids and polyketides	255.058	534.398	254.058	27.3733	C15H10O4	[M+H]+	119.499
m312	1-Methylxanthine	Organoheterocyclic compounds	167.053	322.874	166.049	20.9382	C6H6N4O2	[M+H]+	36.4962
m313			361.199	765.4					67.977
m314			306.081	268.625					36.8649
m316	Piperidine	Organoheterocyclic compounds	86.0969	229.84	85.0891	5.55623	C5H11N	[M+H]+	33.6327
m317			83.0611	426.489					48.4872
m318	2-Phenylacetamide	Benzenoids	136.076	196.112	135.068	1.05297	C8H9NO	[M+H]+	64.0817
m319	Phthalic acid	Benzenoids	149.022	623.279	166.027	19.892	C8H6O4	[M+H-H2O]+	48.2756
m321	Phosphorylcholine	Organic nitrogen compounds	185.077	88.1839	184.074	22.4078	C5H15NO4P	[M+H]+	290.491
m322	Phloroglucinol	Benzenoids	127.039	301.829	126.032	0.657346	C6H6O3	[M+H]+	31.1901
m323	Nebularine	Nucleic acid derivatives	235.071	300.593	252.086	29.9109	C10H12N4O4	[M+H-H2O]+	77.8192
m325	Phytosphingosine	Organic nitrogen compounds	318.301	829.385	317.293	1.62922	C18H39NO3	[M+H]+	25.1668
m326	Canavanine	Amino acid derivatives	177.102	406.586	176.091	24.1675	C5H12N4O3	[M+H]+	54.3547
m327			140.034	300.892					84.8691
m328	N-Methyl-2-pyrrolidinone	Other	100.076	313.655	99.0684	5.96885	C5H9NO	[M+H]+	41.2415
m329	4-Hydroxy-3-(3-methyl-2-butenyl)acetophenone	Organic oxygen compounds	205.119	181.951	204.115	15.696	C13H16O2	[M+H]+	44.9042
m330			359.168	466.209					78.6558
m331	2-Hydroxyglutarate	Organic acids and derivatives	148.04	296.338	148.037	17.6197	C5H8O5	[M]+	38.209
m333			171.113	256.779					79.7598
m334	Ecgonine methyl ester	Alkaloids	200.128	342.165	199.121	1.62294	C10H17NO3	[M+H]+	71.305
m335			485.252	766.01					72.7549
m336			217.155	296.414					59.7269
m337	Muramic acid	Organic oxygen compounds	251.103	417.902	251.101	10.0201	C9H17NO7	[M]+	89.4368
m338	Ureidopropionic acid	Organic acids and derivatives	133.062	153.18	132.054	7.15243	C4H8N2O3	[M+H]+	43.7176
m339	Isoquinoline	Organoheterocyclic compounds	130.066	362.086	129.058	5.38531	C9H7N	[M+H]+	42.8334
m340	Indolebutyric acid	Organoheterocyclic compounds	204.102	350.981	203.095	0.942258	C12H13NO2	[M+H]+	76.1441
m341			387.212	707.507					164.238
m342	Guanine	Organoheterocyclic compounds	152.056	277.265	151.049	2.45977	C5H5N5O	[M+H]+	63.2218
m343	Diethylphosphoric acid	Organic acids and derivatives	155.047	571.053	154.04	0.874489	C4H11O4P	[M+H]+	59.3634
m346			115.087	101.472					223.506
m347			267.121	563.072					38.9433
m348	3,4-Dihydroxybenzaldehyde	Organic oxygen compounds	139.039	435.199	138.032	0.80174	C7H6O3	[M+H]+	79.4972
m349			365.23	761.878					46.014
m350	Kaempferol-3-O-rutinoside	Phenylpropanoids and polyketides	595.167	475.585	594.159	1.25609	C27H30O15	[M+H]+	47.162
m351	4-Hydroxybenzaldehyde	Organic oxygen compounds	123.045	167.259	122.037	5.39067	C7H6O2	[M+H]+	44.6852
m352			253.141	550.889					46.7975
m353			249.076	575.78					36.2266
m354			455.189	526.283					29.8407
m355	Psoralidin	Phenylpropanoids and polyketides	337.11	96.5827	336.1	8.12659	C20H16O5	[M+H]+	90.2477
m356	Schaftoside	Phenylpropanoids and polyketides	565.153	420.909	564.148	3.14129	C26H28O14	[M+H]+	114.681
m357	Jasmone	Organic oxygen compounds	165.128	672.015	164.12	1.36938	C11H16O	[M+H]+	78.5813
m358	Imidazolelactic acid	Organoheterocyclic compounds	157.061	97.174	156.053	2.04903	C6H8N2O3	[M+H]+	57.1914
m360	4-Methylumbelliferone	Phenylpropanoids and polyketides	177.056	401.379	176.047	6.81431	C10H8O3	[M+H]+	39.2478
m361	Diisobutyl phthalate	Benzenoids	279.156	127.578	278.152	11.7697	C16H22O4	[M+H]+	56.6419
m362			241.155	111.395					82.4954
m363	Kaempferitrin	Phenylpropanoids and polyketides	579.165	511.209	578.164	10.4351	C27H30O14	[M+H]+	36.4248
m366	Cyromazine	Organoheterocyclic compounds	167.107	549.407	166.097	19.2895	C6H10N6	[M+H]+	21.5069
m367			159.092	362.074					37.2444
m368			373.183	543.125					73.3499
m369	Imidazole-4-acetate	Organoheterocyclic compounds	127.051	96.5551	126.043	3.62415	C5H6N2O2	[M+H]+	56.0853
m370	12,13-DHOME	Lipids	297.243	778.129	314.246	15.1273	C18H34O4	[M+H-H2O]+	102.346
m371	D-Glucose 1-phosphate	Organic oxygen compounds	259.021	79.2062	260.03	5.71421	C6H13O9P	[M-H]-	61.5356
m372	Pyridoxamine 5'-phosphate	Organoheterocyclic compounds	231.048	149.18	248.056	1.62807	C8H13N2O5P	[M+H-H2O]+	72.0801
m373			112.076	332.353					101.156
m374			144.081	389.293					66.1537
m375	Histamine	Organic nitrogen compounds	112.087	73.8513	111.08	4.9193	C5H9N3	[M+H]+	128.47
m376	Qing Hau Sau	Other	265.144	547.774	282.147	17.3012	C15H22O5	[M+H-H2O]+	71.6589
m377			351.125	141.092					76.7543
m378			319.106	324.127					79.4031
m379	EPA (d5)	Lipids	285.222	795.503	302.225	15.8991	C20H30O2	[M+H-H2O]+	76.3994
m380			286.144	454.309					49.566
m381	Cyanidin	Phenylpropanoids and polyketides	288.058	475.591	287.056	17.4749	C15H11O6	[M+H]+	64.6608
m382			255.175	709.131					95.9124
m384			463.303	833.875					107.869
m385			331.21	565.073					21.9492
m387	4-Methylumbelliferone glucuronide	Phenylpropanoids and polyketides	353.085	279.603	352.079	5.42328	C16H16O9	[M+H]+	81.5666
m388			233.09	222.763					77.6989
m389			234.149	509.64					19.3654
m390	Camptothecin	Alkaloids	348.107	584.1	348.111	11.4394	C20H16N2O4	[M]+	32.9453
m391	N7-Methylguanosine	Nucleic acid derivatives	298.114	297.33	298.115	4.06429	C11H16N5O5	[M]+	49.5277
m392	Orientin	Phenylpropanoids and polyketides	431.097	501.068	448.101	9.76556	C21H20O11	[M+H-H2O]+	93.112
m393	Kanosamine	Other	180.087	89.079	179.079	1.45298	C6H13NO5	[M+H]+	33.7968
m394	Vitexin	Phenylpropanoids and polyketides	415.102	532.653	432.106	9.31753	C21H20O10	[M+H-H2O]+	79.1296
m395			291.118	474.452					97.9966
m396	N6-(L-1,3-Dicarboxypropyl)-L-lysine	Amino acid derivatives	277.14	88.103	276.132	0.652401	C11H20N2O6	[M+H]+	48.9069
m397	(5-L-Glutamyl)-L-glutamate	Amino acid derivatives	277.104	104.178	276.096	2.42024	C10H16N2O7	[M+H]+	93.0967
m398	Benzophenone	Benzenoids	183.079	571.025	182.073	9.13296	C13H10O	[M+H]+	58.9485
m399			141.066	98.0367					59.5243
m400	6-Hydroxymelatonin	Organoheterocyclic compounds	249.127	318.613	248.116	16.4011	C13H16N2O3	[M+H]+	81.2988
m401			307.108	514.281					114.584
m402			259.152	452.42					96.6799
m403			333.131	617.583					72.3931
m404			301.216	793.198					33.7795
m406			294.142	326.964					107.21
m407	Demethylcitalopram	Benzenoids	311.147	511.092	310.148	26.7567	C19H19FN2O	[M+H]+	71.522
m408	N,N-Dimethylsphing-4-enine	Organic nitrogen compounds	328.321	748.138	327.314	0.638897	C20H41NO2	[M+H]+	127.551
m410	Malvidin	Phenylpropanoids and polyketides	331.081	652.966	331.082	0.0110524	C17H15O7	[M+H]+	145.833
m411			361.146	432.544					48.1834
m412	(9Z,11E,13E)-Octadecatrienoic acid	Lipids	278.22	664.128	278.225	17.3927	C18H30O2	[M]+	58.9377
m413	Sinapine	Phenylpropanoids and polyketides	310.163	492.858	310.165	7.38944	C16H24NO5	[M]+	47.561
m414	2-Methyl-3-hydroxy-5-formylpyridine-4-carboxylate	Organoheterocyclic compounds	180.025	451.151	181.037	28.7969	C8H7NO4	[M-H]-	38.4186
m416			326.241	809.28					40.2625
m417	Apigenin 7-O-neohesperidoside	Phenylpropanoids and polyketides	579.171	483.466	578.164	0.512773	C27H30O14	[M+H]+	87.7228
m418	Pelargonidin	Phenylpropanoids and polyketides	271.058	588.48	271.061	8.7017	C15H11O5	[M]+	62.5446
m419			405.189	667.505					56.6629
m421			307.152	445.31					100.091
m422	Cocaine	Benzenoids	303.142	407.353	303.147	17.2333	C17H21NO4	[M]+	71.3281
m424	Trioxsalen	Phenylpropanoids and polyketides	228.084	156.298	228.079	16.6547	C14H12O3	[M]+	51.839
m425			310.104	363.415					84.8996
m426	Caryophyllene epoxide	Lipids	203.18	662.625	220.183	23.4877	C15H24O	[M+H-H2O]+	28.4226
m427	Sinomenine	Alkaloids	329.158	446.463	329.163	15.0916	C19H23NO4	[M]+	35.0498
m429			188.071	653.009					68.4308
m430			303.232	771.952					48.1849
m431	Isoliquiritigenin	Phenylpropanoids and polyketides	257.079	642.428	256.074	5.90986	C15H12O4	[M+H]+	95.2309
m432	5,6,7-Trimethoxycoumarin	Phenylpropanoids and polyketides	237.076	673.291	236.069	1.37764	C12H12O5	[M+H]+	46.0074
m433			204.123	104.923					6.63533
m434			150.092	337.233					105.266
m436			356.28	736.535					43.3924
m437			439.232	466.517					49.7836
m438			375.183	507.337					33.6692
m439			289.125	379.854					86.7328
m440			303.196	628.599					39.9723
m441	Osajin	Phenylpropanoids and polyketides	405.172	447.913	404.162	1.79836	C25H24O5	[M+H]+	52.6795
m442	(-)-Columbianetin	Phenylpropanoids and polyketides	247.092	475.587	246.089	17.6817	C14H14O4	[M+H]+	82.6487
m443	Leucodopachrome	Organoheterocyclic compounds	196.06	392.67	195.053	2.495	C9H9NO4	[M+H]+	83.6401
m444	1-(3,4-Dihydroxyphenyl)-5-hydroxy-3-decanone	Phenylpropanoids and polyketides	281.15	324.104	280.168	0.127342	C16H24O4	[M+H]+	75.2591
m445			351.215	681.082					53.8012
m446	Hydrogen phosphate	Other	98.9848	93.4688	97.9769	0.141233	H3PO4	[M+H]+	43.8567
m447			309.207	717.575					90.9688
m448			130.017	72.5439					57.986
m449	Acetylphosphate	Organic acids and derivatives	139.988	739.941	139.988	1.44484	C2H5O5P	[M]+	61.2138
m450	Imidazole-4-acetaldehyde	Organoheterocyclic compounds	111.056	92.8266	110.048	0.355657	C5H6N2O	[M+H]+	35.5168
m451	4-(2-Aminophenyl)-2,4-dioxobutanoic acid	Organic oxygen compounds	208.061	410.182	207.053	1.63808	C10H9NO4	[M+H]+	47.6516
m452			335.22	797.985					80.6531
m453			202.045	365.041					82.0747
m454			317.209	820.096					110.212
m455			219.077	338.524					45.4876
m456	Carnosol	Lipids	331.188	734.804	330.183	0.627696	C20H26O4	[M+H]+	65.8973
m457	3-Ketosphingosine	Organic oxygen compounds	298.274	732.156	297.267	0.804276	C18H35NO2	[M+H]+	40.1991
m458			351.215	713.465					43.1877
m459	2-Oxo-4-methylthiobutanoic acid	Lipids	149.022	311.557	148.019	7.39285	C5H8O3S	[M+H]+	27.0075
m460	1,2-Cyclohexanedione	Organic oxygen compounds	112.05	259.082	112.052	3.03665	C6H8O2	[M]+	28.6608
m461			334.207	735.041					71.5521
m462	Maleic acid	Organic acids and derivatives	115.002	78.2152	116.011	0.263158	C4H4O4	[M-H]-	123.541
m463	2-Phenylethanol	Benzenoids	105.07	347.046	122.073	0.000946708	C8H10O	[M+H-H2O]+	86.715
m464	(13E)-11a-Hydroxy-9,15-dioxoprost-13-enoic acid	Lipids	353.231	699.366	352.225	0.759023	C20H32O5	[M+H]+	65.7962
m465	threo-3-Hydroxy-D-aspartate	Amino acid derivatives	149.022	350.436	149.032	7.76762	C4H7NO5	[M]+	53.2875
m467			245.054	390.761					64.4568
m468	2-Methylserine	Amino acid derivatives	119.05	175.234	119.058	1.97798	C4H9NO3	[M]+	27.9705
m469	Isochavicol	Other	134.081	101.632	134.073	0.491085	C9H10O	[M]+	120.917
m471			381.079	95.1904					67.6339
m474	(Z)-4-Hydroxy-6-dodecenoic acid lactone	Organoheterocyclic compounds	178.049	540.523	178.048	6.60858	C6H10O6	[M]+	61.0372
m475	N-a-Acetylcitrulline	Amino acid derivatives	217.107	272.423	217.106	0.226671	C8H15N3O4	[M]+	56.8122
m476	2-Dehydropantoate	Other	146.06	362.073	146.058	0.287957	C6H10O4	[M]+	81.6255
m477	4-Methylbenzaldehyde	Benzenoids	121.065	195.78	120.058	1.15985	C8H8O	[M+H]+	49.7691
m478	Indolepyruvate	Organoheterocyclic compounds	204.064	196.39	203.058	0.00695492	C11H9NO3	[M+H]+	49.1723
m479	2-Keto-glutaramic acid	Organic acids and derivatives	145.049	95.4392	145.037	2.14172	C5H7NO4	[M]+	42.1272
m480	2-Aminoacrylic acid	Amino acid derivatives	88.0402	87.8365	87.032	1.75665	C3H5NO2	[M+H]+	97.5454
m481	1-Keto-D-chiro-inositol	Other	178.05	442.855	178.048	12.5324	C6H10O6	[M]+	35.5441
m483	N2-Succinyl-L-glutamic acid 5-semialdehyde	Amino acid derivatives	231.085	166.072	231.074	2.69276	C9H13NO6	[M]+	43.749
m484	15-Keto-prostaglandin F2a	Lipids	352.218	681.08	352.225	1.82036	C20H32O5	[M]+	44.5898
m485			242.051	634.98					51.8909
m486	1,2,3-Trihydroxybenzene	Benzenoids	127.039	285.299	126.032	0.0106913	C6H6O3	[M+H]+	89.7854
m487			381.225	624.766					63.9116
m489	D-Lysopine	Other	219.134	321.909	218.127	0.757148	C9H18N2O4	[M+H]+	45.2148
m490	(2S)-Flavanone	Phenylpropanoids and polyketides	224.091	383.628	224.084	3.39516	C15H12O2	[M]+	58.9084
m491	1-Arachidonoylglycerol	Lipids	379.284	832.301	378.277	0.425467	C23H38O4	[M+H]+	91.4096
m492	6-Thioguanosine monophosphate	Nucleic acid derivatives	379.063	376.469	379.035	0.317519	C10H14N5O7PS	[M]+	23.4781
m494	3-Methoxyanthranilate	Benzenoids	168.065	146.083	167.058	0.212843	C8H9NO3	[M+H]+	87.1381
m495			136.076	175.31					82.549
m496	(S)-N-Methylcoclaurine	Organoheterocyclic compounds	282.143	256.874	299.152	4.9301	C18H21NO3	[M+H-H2O]+	32.9576
m498			275.106	97.7548					45.5609
m501	2-Furoate	Organoheterocyclic compounds	111.007	104.484	112.016	13.9628	C5H4O3	[M-H]-	35.8441
m502	(S,E)-Zearalenone	Phenylpropanoids and polyketides	301.136	359.374	318.147	10.3517	C18H22O5	[M+H-H2O]+	166.468
m503	4-Fumarylacetoacetate	Organic acids and derivatives	201.037	163.948	200.032	9.82419	C8H8O6	[M+H]+	43.5596
m505	Geranyl acetate	Lipids	179.143	832.22	196.146	25.1088	C12H20O2	[M+H-H2O]+	52.9947
m507	Subaphylline	Phenylpropanoids and polyketides	265.155	401.951	264.147	0.0232373	C14H20N2O3	[M+H]+	50.3122
m509	(S)-2-Methylmalate	Other	148.043	92.8911	148.037	0.215437	C5H8O5	[M]+	20.0143
m510			365.231	803.738					36.2843
m511			337.236	777.188					45.7308
m512			336.223	777.591					65.1358
m513	Scolymoside	Phenylpropanoids and polyketides	595.167	500.23	594.159	0.253715	C27H30O15	[M+H]+	26.1393
m514	Ubiquinone-1	Lipids	251.126	659.494	250.121	0.444487	C14H18O4	[M+H]+	25.878
m515	Afzelechin	Phenylpropanoids and polyketides	274.092	266.635	274.084	27.1533	C15H14O5	[M]+	74.6283
m516			154.05	615.382					74.4393
m517	(R) 2,3-Dihydroxy-3-methylvalerate	Lipids	148.08	88.6108	148.074	0.731001	C6H12O4	[M]+	62.1312
m518	Prephenate	Organic acids and derivatives	226.045	196.17	226.048	0.16732	C10H10O6	[M]+	70.4773
m519	3-Methyl-L-tyrosine	Amino acid derivatives	195.102	603.519	195.089	0.57107	C10H13NO3	[M]+	66.7302
m520	Traumatic Acid	Lipids	229.143	563.253	228.136	1.1053	C12H20O4	[M+H]+	23.1382
m522	Guanosine 2',3'-cyclic phosphate	Nucleic acid derivatives	346.055	234.84	345.047	0.140889	C10H12N5O7P	[M+H]+	76.8131
m523			126.066	153.546					57.7835
m526	Neocnidilide	Organoheterocyclic compounds	195.138	637.888	194.131	0.538412	C12H18O2	[M+H]+	74.4665
m527	N(6)-Methyllysine	Amino acid derivatives	161.133	681.173	160.121	4.9999	C7H16N2O2	[M+H]+	63.3864
m528	Xanthoxic acid	Phenylpropanoids and polyketides	267.157	699.745	266.152	4.54579	C15H22O4	[M+H]+	50.3325
m529			173.079	281.989					29.8998
m530	Pelargonin	Phenylpropanoids and polyketides	595.162	420.342	595.166	7.47012	C27H31O15	[M]+	67.6543
m531	Tropate	Organic acids and derivatives	149.06	794.182	166.063	29.5381	C9H10O3	[M+H-H2O]+	86.7068
m532	Styrene Oxide	Benzenoids	120.046	310.965	120.058	1.01826	C8H8O	[M]+	93.3897
m534	Maltol	Organoheterocyclic compounds	127.039	439.197	126.032	0.0950329	C6H6O3	[M+H]+	87.2322
m535	2-Furancarboxaldehyde	Organic oxygen compounds	97.029	95.2251	96.0211	0.00541712	C5H4O2	[M+H]+	31.1818
m536	Acetoacetic acid	Organic acids and derivatives	85.0291	94.7182	102.032	0.646264	C4H6O3	[M+H-H2O]+	31.1535
m537			145.049	365.051					45.4526
m538	(S)-Norlaudanosoline	Organoheterocyclic compounds	287.111	104.796	287.116	0.100433	C16H17NO4	[M]+	90.9941
m539	FAPy-adenine	Organoheterocyclic compounds	153.061	267.608	153.065	29.1108	C5H7N5O	[M]+	89.994
m540	Phosphohydroxypyruvic acid	Organic oxygen compounds	184.986	738.156	183.977	4.22155	C3H5O7P	[M+H]+	88.4076
m541	2-Hydroxy-3-oxoadipate	Lipids	176.032	276.257	176.032	1.45605	C6H8O6	[M]+	96.193
m542	3,4-Dimethoxybenzaldehyde	Benzenoids	167.07	793.982	166.063	0.0701362	C9H10O3	[M+H]+	37.7985
m543	Alantolactone	Lipids	233.154	648.58	232.146	1.87195	C15H20O2	[M+H]+	101.518
m544	Capsidiol	Lipids	219.175	641.245	236.178	0.0116303	C15H24O2	[M+H-H2O]+	49.8067
m545	4-Hydroxyphenylacetaldehyde	Benzenoids	136.061	186.438	136.052	3.66544	C8H8O2	[M]+	92.1117
m546			245.15	305.19					82.1068
m547	2-Hydroxycinnamic acid	Phenylpropanoids and polyketides	164.046	145.819	164.047	10.241	C9H8O3	[M]+	34.4402
m548			205.123	690.371					65.2536
m549			166.072	160.326					50.1643
m550	Nicotinamide riboside	Organic oxygen compounds	256.1	105.698	255.098	20.7966	C11H15N2O5	[M+H]+	132.632
m551	1,7-Dimethyluric acid	Organoheterocyclic compounds	197.064	464.979	196.06	15.9766	C7H8N4O3	[M+H]+	34.5869
m552			579.18	448.261					282.076
m553			479.262	781.504					61.8461
m554			145.048	74.0674					103.837
m555	5-Aminoimidazole-4-carboxamide	Organoheterocyclic compounds	126.055	303.666	126.054	2.90131	C4H6N4O	[M]+	66.2571
m556	trans-Aconitic acid	Organic acids and derivatives	157.013	186.439	174.016	26.5463	C6H6O6	[M+H-H2O]+	148.035
m557			129.055	37.407					85.8816
m558			133.032	146.531					82.5907
m559	3-Methylindole	Organoheterocyclic compounds	132.081	362.074	131.073	0.364685	C9H9N	[M+H]+	41.8798
m560	N(omega)-Hydroxyarginine	Amino acid derivatives	191.103	96.4914	190.107	3.0263	C6H14N4O3	[M+H]+	154.31
m561	Lovastatin	Organoheterocyclic compounds	405.264	727.667	404.256	1.28591	C24H36O5	[M+H]+	57.2472
m563			429.261	807.708					62.9343
m564	HC-toxin	Other	437.236	423.652	436.232	0.0383652	C21H32N4O6	[M+H]+	30.2918
m565			360.128	104.758					196.322
m566	2-Aminobenzoic acid	Benzenoids	138.055	566.297	137.048	0.0530491	C7H7NO2	[M+H]+	32.0019
m567	Nicotinate D-ribonucleoside	Organic oxygen compounds	256.081	104.447	256.082	0.00716819	C11H14NO6	[M]+	72.6064
m569			249.185	787.264					99.585
m571			301.126	466.457					73.8611
m572	N-Acetylornithine	Amino acid derivatives	175.108	104.085	174.1	0.000267823	C7H14N2O3	[M+H]+	42.9917
m573			235.139	376.313					48.0912
m574			274.188	104.814					54.6355
m575	L-Ribulose	Organic oxygen compounds	133.05	105.203	150.053	3.80385	C5H10O5	[M+H-H2O]+	35.2815
m576			171.149	547.755					72.5525
m577	2-Amino-2-deoxy-D-gluconate	Organic oxygen compounds	196.097	294.83	195.074	1.56787	C6H13NO6	[M+H]+	39.4339
m578	LysoPA(16:0/0:0)	Lipids	393.24	796.002	410.243	0.0109428	C19H39O7P	[M+H-H2O]+	115.948
m579	Tetrahydropalmatine	Alkaloids	355.173	477.104	355.178	15.8401	C21H25NO4	[M]+	72.0286
m581	Salidroside	Organic oxygen compounds	301.137	531.417	300.121	10.8976	C14H20O7	[M+H]+	34.3886
m582			275.064	366.846					75.8445
m584	D-Allulose 6-phosphate	Organic oxygen compounds	261.058	111.263	260.03	1.05976	C6H13O9P	[M+H]+	50.0904
m585	9S-hydroxy-11,15-dioxo-5Z,13E-prostadienoic acid	Lipids	350.239	838.214	350.209	18.4763	C20H30O5	[M]+	91.8533
m587	4-Imidazolone-5-propionic acid	Organoheterocyclic compounds	156.053	72.5297	156.054	4.92288	C6H8N2O3	[M]+	28.541
m588			317.121	373.757					69.9952
m589	3-Methylindolepyruvate	Other	217.068	142.432	217.074	26.3143	C12H11NO3	[M]+	35.1994
m590			352.249	801.612					45.7968
m591	Dihydrobiochanin A	Phenylpropanoids and polyketides	286.09	737.912	286.084	19.8438	C16H14O5	[M]+	81.587
m592	2-Acetamidoethylphosphonate	Other	150.027	716.401	167.035	1.19028	C4H10NO4P	[M+H-H2O]+	50.6352
m593			219.05	204.696					107.02
m595			411.2	465.204					239.183
m596	(S)-2-Phenyloxirane	Other	121.069	89.964	120.058	0.0364843	C8H8O	[M+H]+	76.3568
m597	N-Acetyl-L-glutamate 5-semialdehyde	Amino acid derivatives	174.076	96.0034	173.069	0.602208	C7H11NO4	[M+H]+	87.98
m598	Peganine	Alkaloids	188.092	156.506	188.095	15.7652	C11H12N2O	[M]+	93.5842
m599	L-Rhamnofuranose	Organic oxygen compounds	164.071	650.292	164.069	12.3054	C6H12O5	[M]+	206.637
m600			289.126	308.288					111.881
m601			224.128	588.846					41.6063
m602	(3S,5S)-Carbapenam-3-carboxylic acid	Other	156.065	305.159	155.058	3.94003	C7H9NO3	[M+H]+	32.1928
m603	Pilocarpine	Alkaloids	209.129	306.551	208.121	0.0843847	C11H16N2O2	[M+H]+	88.6799
m605	scyllo-Inositol	Organic oxygen compounds	180.066	410.267	180.063	13.241	C6H12O6	[M]+	40.525
m606	Sebacic acid	Lipids	185.116	543.163	202.12	2.72938	C10H18O4	[M+H-H2O]+	105.433
m607			369.225	674.937					111.042
m610	4-Acetamido-2-aminobutanoic acid	Amino acid derivatives	161.096	704.594	160.085	26.4093	C6H12N2O3	[M+H]+	77.4888
m611	N-Acetylglutamic acid	Amino acid derivatives	188.055	99.3638	189.064	4.94996	C7H11NO5	[M-H]-	43.2483
m612	5-Aminopentanoic acid	Amino acid derivatives	118.087	196.972	117.079	0.000636008	C5H11NO2	[M+H]+	38.4838
m613	(2S,4S)-4-Hydroxy-2,3,4,5-tetrahydrodipicolinate	Other	188.055	159.891	187.048	3.42989	C7H9NO5	[M+H]+	55.0526
m614			194.116	483.607					96.9111
m615			295.129	387.697					66.1461
m616	2-Hydroxyadipic acid	Lipids	162.05	141.809	162.053	0.721896	C6H10O5	[M]+	34.9568
m617			221.092	270.26					52.8917
m618	Xanthurenic acid	Organoheterocyclic compounds	206.045	390.68	205.037	0.158313	C10H7NO4	[M+H]+	222.689
m619	GF 109203X	Other	413.215	449.682	412.19	27.3514	C25H24N4O2	[M+H]+	51.3217
m620	Se-Methylselenocysteine	Amino acid derivatives	182.977	153.697	182.98	13.9741	C4H9NO2Se	[M]+	19.6082
m621	Cyanidin 3-galactoside	Phenylpropanoids and polyketides	432.09	479.74	449.108	25.0582	C21H21O11	[M+H-H2O]+	65.1054
m622	Linatine	Amino acid derivatives	259.129	162.311	259.117	2.09048	C10H17N3O5	[M]+	67.3514
m623	Cyanidin 3-O-(6-O-malonyl-beta-D-glucoside)	Phenylpropanoids and polyketides	535.109	510.931	535.109	0.0354749	C24H23O14	[M]+	88.7759
m624	Estrone	Lipids	270.155	272.269	270.162	1.19619	C18H22O2	[M]+	44.9234
m625			120.045	386.421					53.117
m626	2-Hydroxybutyric acid	Organic acids and derivatives	104.053	146.536	104.047	1.61661	C4H8O3	[M]+	95.9471
m628			384.238	541.756					63.4091
m629			346.18	368.308					64.1188
m630	5-Hydroxy-L-tryptophan	Amino acid derivatives	203.082	270.273	220.085	21.8832	C11H12N2O3	[M+H-H2O]+	74.584
m631	L-3-Cyanoalanine	Amino acid derivatives	115.051	91.3787	114.043	0.860443	C4H6N2O2	[M+H]+	53.4477
m632			238.09	412.596					74.5099
m633	Xanthoxin	Other	251.165	634.328	250.157	0.00113897	C15H22O3	[M+H]+	24.4938
m634	4-Hydroxycoumarin	Phenylpropanoids and polyketides	161.023	501.917	162.032	10.1101	C9H6O3	[M-H]-	29.1227
m636	Beta-D-Glucose 6-phosphate	Organic oxygen compounds	261.058	94.1931	260.03	0.366976	C6H13O9P	[M+H]+	46.4184
m638			85.0291	145.855					85.484
m639	3-Dehydrosphinganine	Organic oxygen compounds	300.29	766.199	299.282	1.22953	C18H37NO2	[M+H]+	47.4193
m640	Diphenylamine	Benzenoids	170.097	836.782	169.089	0.00270209	C12H11N	[M+H]+	123.073
m641			276.156	237.408					80.6799
m642	Morphinone	Alkaloids	283.129	184.08	283.121	2.86368	C17H17NO3	[M]+	45.1785
m643	Biopterin	Organoheterocyclic compounds	237.086	311.17	237.086	0.864462	C9H11N5O3	[M]+	49.8486
m644	3,4-Dihydroxyphenylacetaldehyde	Benzenoids	153.055	448.033	152.047	1.04848	C8H8O3	[M+H]+	136.525
m645	Methyleugenol	Benzenoids	179.107	764.731	178.099	0.0987564	C11H14O2	[M+H]+	37.1925
m646			249.149	743.481					58.0747
m647			351.254	772.807					107.709
m648	Chavicol	Benzenoids	135.081	371.76	134.073	0.054747	C9H10O	[M+H]+	145.808
m649	14,15-DiHETrE	Lipids	338.238	777.12	338.246	22.2296	C20H34O4	[M]+	37.538
m650			305.211	796.958					81.9987
m651	(R,S)-Coclaurine	Alkaloids	285.17	616.536	285.137	29.0815	C17H19NO3	[M]+	58.3526
m652			290.211	643.328					101.267
m653	4-Hydroxybutanoic acid	Lipids	104.053	131.423	104.047	2.27423	C4H8O3	[M]+	264.413
m654	gamma-Glutamylalanine	Organic acids and derivatives	219.098	145.033	NULL	0.176506	C7H11N2O5R	[M+H]+	33.8081
m655	Enterolactone	Other	299.126	578.775	298.12	4.04853	C18H18O4	[M+H]+	87.3322
m657	Norsanguinarine	Organoheterocyclic compounds	333.116	306.791	333.1	0.147884	C20H15NO4	[M]+	123.059
m658			391.219	318.234					52.6516
m659	5-Hydroxypentanoic acid	Lipids	119.069	363.608	118.063	9.05782	C5H10O3	[M+H]+	38.3496
m661	Perillyl aldehyde	Lipids	151.112	664.094	150.105	1.10729	C10H14O	[M+H]+	98.5754
m663	Pomiferin	Phenylpropanoids and polyketides	421.167	423.11	420.157	0.760801	C25H24O6	[M+H]+	46.1459
m664	Diaminopimelic acid	Amino acid derivatives	190.108	297.693	190.095	0.98596	C7H14N2O4	[M]+	153.102
m666	Geranic acid	Lipids	169.123	700.918	168.115	1.78829	C10H16O2	[M+H]+	90.9082
m667	Fraxetin	Phenylpropanoids and polyketides	209.04	281.938	208.037	21.1626	C10H8O5	[M+H]+	67.7961
m668	Senecionine	Alkaloids	336.192	422.508	335.173	1.2562	C18H25NO5	[M+H]+	66.6676
m669	Oxoadipic acid	Organic acids and derivatives	158.977	97.9714	160.037	2.01627	C6H8O5	[M-H]-	60.4606
m670	gamma-Glutamyl-beta-aminopropiononitrile	Amino acid derivatives	199.097	332.823	199.096	6.3047	C8H13N3O3	[M]+	45.3572
m672	Isocorypalmine	Alkaloids	341.139	563.092	341.163	0.640023	C20H23NO4	[M]+	68.145
m673	Rotenone	Phenylpropanoids and polyketides	395.138	590.065	394.142	22.4597	C23H22O6	[M+H]+	32.9919
m674			153.041	104.279					71.5408
m675			349.178	747.313					60.3672
m676	()-2-Methylbutanal	Organic oxygen compounds	86.072	76.2059	86.0732	2.77039	C5H10O	[M]+	84.5592
m678	L-Sorbose	Organic oxygen compounds	181.086	332.734	180.063	1.85021	C6H12O6	[M+H]+	127.123
m680			189.074	103.35					83.0073
m681	Genipin	Lipids	209.081	552.208	226.084	22.1505	C11H14O5	[M+H-H2O]+	42.7675
m682	gamma-L-Glutamyl-D-alanine	Other	218.103	256.876	218.09	1.12255	C8H14N2O5	[M]+	90.2211
m683	5-KETE	Lipids	301.216	764.129	318.219	14.3639	C20H30O3	[M+H-H2O]+	96.6871
m684			439.208	754.63					110.081
m685	N-Methyltyramine	Benzenoids	151.112	622.841	151.1	1.29968	C9H13NO	[M]+	56.9168
m686	1D-1-Guanidino-3-amino-1,3-dideoxy-scyllo-inositol	Other	221.122	326.032	220.117	4.8355	C7H16N4O4	[M+H]+	100.012
m687	Isorhamnetin	Phenylpropanoids and polyketides	317.065	480.3	316.058	0.191438	C16H12O7	[M+H]+	62.2102
m688			236.163	672.247					60.5695
m689			190.087	310.971					64.109
m690	L-Rhamnono-1,4-lactone	Organic oxygen compounds	163.06	285.34	162.053	1.05778	C6H10O5	[M+H]+	90.5045
m691			188.117	223.407					81.4172
m692	#REF!	Other	169.978	607.004	169.988	4.13909	C3H6O6S	[M]+	65.1318
m693			249.149	434.022					54.6689
m694			137.06	563.105					43.1383
m695	N-Carbamoylputrescine	Organic acids and derivatives	132.102	514.958	131.106	0.299434	C5H13N3O	[M+H]+	59.7312
m696	Isoelemicin	Benzenoids	209.118	456.016	208.11	3.17352	C12H16O3	[M+H]+	106.785
m697	3-Dehydro-scyllo-inosose	Organic oxygen compounds	159.029	205.031	176.032	28.3664	C6H8O6	[M+H-H2O]+	60.5683
m698	Sphingosine	Organic nitrogen compounds	282.279	778.434	299.282	0.699734	C18H37NO2	[M+H-H2O]+	111.202
m700	Mangiferin	Organoheterocyclic compounds	423.09	419.542	422.085	2.54586	C19H18O11	[M+H]+	62.2974
m701	Sakuranetin	Phenylpropanoids and polyketides	287.087	588.169	286.084	16.786	C16H14O5	[M+H]+	34.399
m702	(R)-4-Hydroxymandelate	Benzenoids	169.059	88.2088	168.042	1.25961	C8H8O4	[M+H]+	48.5666
m703	Methylisoeugenol	Benzenoids	179.107	537.501	178.099	2.26451	C11H14O2	[M+H]+	48.4224
m704	O-Acetyl-L-homoserine	Amino acid derivatives	162.076	131.34	161.069	0.752121	C6H11NO4	[M+H]+	53.4877
m705	Gallic acid	Benzenoids	171.029	337.756	170.022	0.0442572	C7H6O5	[M+H]+	32.581
m706	Parthenin	Other	263.128	553.954	262.12	0.205091	C15H18O4	[M+H]+	105.869
m708			476.276	763.66					48.1235
m709			292.191	493.488					60.8883
m710	8-Amino-7-oxononanoate	Lipids	170.118	316.335	187.121	25.7051	C9H17NO3	[M+H-H2O]+	89.1006
m711	3-Indoleacrylate	Organoheterocyclic compounds	188.07	412.785	187.063	0.629624	C11H9NO2	[M+H]+	117.379
m712			429.151	523.144					46.8579
m714	1,2-Dehydroreticuline	Alkaloids	329.142	206.777	328.155	1.53736	C19H22NO4	[M+H]+	44.8311
m715	AMP	Nucleic acid derivatives	348.07	366.304	347.063	0.250372	C10H14N5O7P	[M+H]+	198.899
m717			275.123	589.748					50.2953
m721			319.1	145.23					356.274
m722	Pyrethrosin	Other	307.151	665.766	306.147	10.2513	C17H22O5	[M+H]+	66.6263
m723			325.163	504.317					43.9849
m726	N5-(L-1-Carboxyethyl)-L-ornithine	Other	204.123	302.475	204.111	0.0804093	C8H16N2O4	[M]+	45.7315
m727	L-Arogenate	Other	228.085	285.627	227.079	8.6127	C10H13NO5	[M+H]+	56.744
m728	Sinapoyl aldehyde	Phenylpropanoids and polyketides	209.082	437.454	208.074	3.08175	C11H12O4	[M+H]+	72.232
m729			210.11	449.988					94.488
m730	Abscisic aldehyde	Lipids	249.149	757.585	248.141	1.96845	C15H20O3	[M+H]+	53.5588
m731	Hydroxyphenyllactic acid	Phenylpropanoids and polyketides	183.042	182.939	182.058	24.8371	C9H10O4	[M+H]+	39.8516
m732			547.145	532.409					145.203
m734	4,4'-Dihydroxy-alpha-methylstilbene	Phenylpropanoids and polyketides	227.101	181.949	226.099	25.2259	C15H14O2	[M+H]+	70.4159
m735	Sulfate	Other	98.9846	824.473	97.9674	0.720604	H2SO4	[M+H]+	30.1618
m736			369.264	740.769					49.4014
m738			159.077	270.649					49.6284
m739			172.097	403.328					79.2752
m742			386.254	567.798					35.5335
m743	2-Keto-6-acetamidocaproate	Organic acids and derivatives	188.092	175.445	187.084	0.00244192	C8H13NO4	[M+H]+	70.8102
m744			574.129	283.662					42.2284
m745			180.102	389.678					57.3346
m746			376.214	664.177					42.9995
m747	Indoleacetaldehyde	Organoheterocyclic compounds	160.076	297.737	159.068	2.00272	C10H9NO	[M+H]+	62.5654
m748			405.225	685.776					72.8145
m749	2-Oxo-4-phenylbutyric acid	Organic acids and derivatives	179.071	555.348	178.063	2.51978	C10H10O3	[M+H]+	66.5513
m750			210.061	153.21					122.901
m752	3-(3,4-Dihydroxy-5-methoxy)-2-propenoic acid	Phenylpropanoids and polyketides	211.054	310.962	210.053	28.5267	C10H10O5	[M+H]+	57.4157
m753	Ortho-Hydroxyphenylacetic acid	Benzenoids	153.055	462.145	152.047	1.19582	C8H8O3	[M+H]+	68.7649
m754			239.103	267.814					51.3755
m755	(S)-beta-Tyrosine	Amino acid derivatives	182.082	528.019	181.074	0.00407485	C9H11NO3	[M+H]+	30.3059
m756			324.155	314					80.7436
m757	Pyrroline hydroxycarboxylic acid	Amino acid derivatives	130.05	367.726	129.043	0.870676	C5H7NO3	[M+H]+	124.47
m758	2',6'-Dihydroxy-4'-methoxyacetophenone	Organic oxygen compounds	181.049	498.449	182.058	8.48613	C9H10O4	[M-H]-	106.9
m759	D-1-Piperideine-2-carboxylic acid	Organoheterocyclic compounds	127.062	241.299	127.063	14.0835	C6H9NO2	[M]+	41.5595
m762	4-Hydroxy-3-methoxybenzenemethanol	Benzenoids	154.061	104.659	154.063	10.8311	C8H10O3	[M]+	115.715
m763	3-Sulfinylpyruvic acid	Organic acids and derivatives	152.995	63.483	151.978	0.00498006	C3H4O5S	[M+H]+	41.8241
m766	6-Methoxymellein	Organoheterocyclic compounds	191.071	436.503	208.074	23.3518	C11H12O4	[M+H-H2O]+	31.7114
m767	1D-chiro-Inositol	Organic oxygen compounds	181.086	606.861	180.063	1.99978	C6H12O6	[M+H]+	93.7963
m768	N-Acetyl-L-aspartic acid	Amino acid derivatives	158.044	144.809	175.048	21.7602	C6H9NO5	[M+H-H2O]+	50.2045
m769	5-Methyltetrahydrofolic acid	Organoheterocyclic compounds	460.188	664.148	459.187	11.687	C20H25N7O6	[M+H]+	184.778
m771			172.134	483.922					62.7851
m772			388.219	466.331					39.182
m774	7-Aminomethyl-7-carbaguanine	Organoheterocyclic compounds	179.071	346.181	179.081	1.4222	C7H9N5O	[M]+	57.5909
m775	D-Erythrose 4-phosphate	Organic oxygen compounds	200.014	129.523	200.009	26.3614	C4H9O7P	[M]+	93.2095
m777	epsilon-Caprolactone	Organoheterocyclic compounds	115.076	599.028	114.068	1.63208	C6H10O2	[M+H]+	69.8239
m778	8,9-EET	Lipids	321.243	685.723	320.235	0.567865	C20H32O3	[M+H]+	32.0055
m779	Myristicin	Organoheterocyclic compounds	175.076	671.966	192.079	25.6553	C11H12O3	[M+H-H2O]+	30.6733
m780			505.313	811.394					124.874
m781	Beta-D-Glucose	Organic oxygen compounds	181.05	152.94	180.063	15.9124	C6H12O6	[M+H]+	61.9579
m783	p-Synephrine	Benzenoids	168.102	64.1692	167.095	0.884427	C9H13NO2	[M+H]+	38.1514
m785	9-cis-Retinal	Other	285.222	589.902	284.214	1.46591	C20H28O	[M+H]+	52.7065
m786	2-O-(alpha-D-Mannosyl)-D-glycerate	Organic acids and derivatives	267.07	83.1188	268.079	6.12089	C9H16O9	[M-H]-	28.0677
m787			169.085	324.104					32.731
m788			357.102	148.611					181.392
m789	4-O-beta-D-Glucosyl-4-hydroxycinnamate	Benzenoids	325.092	149.799	326.1	3.33464	C15H18O8	[M-H]-	228.196
m790			203.102	102.964					32.2495
m791	p-Coumaroyl quinic acid	Benzenoids	337.092	331.067	338.1	4.04272	C16H18O8	[M-H]-	135.476
m792	4-O-beta-D-Glucopyranosyl-D-mannose	Organic oxygen compounds	341.107	142.986	342.116	5.09909	C12H22O11	[M-H]-	46.8161
m793	O-Feruloylgalactarate	Benzenoids	385.076	143.304	386.085	4.45836	C16H18O11	[M-H]-	61.8152
m794	Pantetheine	Other	277.121	335.125	278.13	6.16177	C11H22N2O4S	[M-H]-	74.7136
m795	3-Deoxy-D-manno-octulosonate	Organic oxygen compounds	237.06	83.3637	238.069	6.88028	C8H14O8	[M-H]-	46.0528
m796	1-O-Vanilloyl-beta-D-glucose	Organic oxygen compounds	329.085	104.299	330.095	7.83941	C14H18O9	[M-H]-	70.2236
m797	Isovitexin 2''-O-beta-D-glucoside	Phenylpropanoids and polyketides	593.148	420.505	594.159	5.55165	C27H30O15	[M-H]-	265.814
m798	Phenol	Benzenoids	93.0329	126.675	94.0419	18.9211	C6H6O	[M-H]-	61.0145
m799	Pseudouridine 5'-phosphate	Organic oxygen compounds	305.017	141.716	324.036	2.22039	C9H13N2O9P	[M-H2O-H]-	62.4926
m800	Aspartylglycosamine	Organic oxygen compounds	335.133	149.307	335.133	1.6327	C12H21N3O8	[M]-	62.8352
m801	N-Acetyl-D-glucosaminate	Organic oxygen compounds	218.065	100.297	237.085	5.25179	C8H15NO7	[M-H2O-H]-	53.5471
m802	Cytidine monophosphate N-acetylneuraminic acid	Other	595.141	273.037	614.147	19.6067	C20H31N4O16P	[M-H2O-H]-	47.6663
m803	Raffinose	Organic oxygen compounds	503.16	104.022	504.169	3.85075	C18H32O16	[M-H]-	63.4274
m804	Isopyridoxal	Other	166.048	464.283	167.058	15.535	C8H9NO3	[M-H]-	82.7025
m806	Indole-3-acetyl-myo-inositol	Benzenoids	337.112	290.121	337.116	11.1767	C16H19NO7	[M]-	66.03
m807	3-Dehydro-L-threonate	Organic acids and derivatives	134.023	319.758	134.022	9.62786	C4H6O5	[M]-	68.1305
m808	6-Acetyl-D-glucose	Organic oxygen compounds	221.065	94.8564	222.074	5.97516	C8H14O7	[M-H]-	32.9419
m809	Cellopentaose	Organic oxygen compounds	827.275	149.053	828.275	8.7745	C30H52O26	[M-H]-	69.8023
m810	3-(3-Hydroxyphenyl)propanoic acid	Phenylpropanoids and polyketides	165.054	400.741	166.063	9.36223	C9H10O3	[M-H]-	69.8505
m811	Imidazole lactate	Other	155.045	287.973	156.054	10.9794	C6H8N2O3	[M-H]-	59.4325
m812	Homocitric acid	Organic acids and derivatives	205.034	75.4313	206.043	6.99976	C7H10O7	[M-H]-	23.8409
m813			235.071	291.249					37.5903
m814	Bacilysin	Other	251.102	148.065	270.122	2.9401	C12H18N2O5	[M-H2O-H]-	56.7559
m815			285.073	268.291					112.481
m816	Indole-3-carboxylic acid	Organoheterocyclic compounds	160.039	403.759	161.048	9.87973	C9H7NO2	[M-H]-	46.2185
m817	Dhurrin	Benzenoids	310.092	352.346	311.101	5.18874	C14H17NO7	[M-H]-	93.8921
m818			407.093	283.503					76.2693
m819	S-Lactoylglutathione	Organic acids and derivatives	378.1	218.864	379.105	6.50172	C13H21N3O8S	[M-H]-	204.501
m820	S-Formylglutathione	Organic acids and derivatives	334.075	103.191	335.079	11.9531	C11H17N3O7S	[M-H]-	58.1815
m821	Sedoheptulose 7-phosphate	Organic oxygen compounds	289.033	82.2871	290.04	0.659679	C7H15O10P	[M-H]-	64.0246
m822			290.09	255.09					107.501
m823	5-Pyridoxolactone	Other	146.023	388.802	165.043	7.8701	C8H7NO3	[M-H2O-H]-	53.8671
m824			164.031	524.981					112.602
m825	Maltose 6'-phosphate	Organic oxygen compounds	421.079	147.659	422.082	9.52364	C12H23O14P	[M-H]-	65.8858
m826			365.105	255.614					186.632
m827	1,2-Benzoquinone	Organic oxygen compounds	108.02	490.709	108.021	10.7737	C6H4O2	[M]-	70.7572
m828			178.013	466.813					88.0022
m829	Melibiitol	Lipids	325.112	144.403	344.132	3.13848	C12H24O11	[M-H2O-H]-	121.084
m830	Pentyl octanoate	Lipids	293.211	797.449	294.219	3.96653	C18H30O3	[M-H]-	68.3229
m831			565.043	79.8227					96.6216
m832			127	261.673					303.102
m833	L-Arabinonate	Organic oxygen compounds	147.028	80.9576	166.048	7.51959	C5H10O6	[M-H2O-H]-	26.1297
m834			499.179	420.817					82.3297
m835	N-Acetyl-D-Glucosamine 6-Phosphate	Organic oxygen compounds	300.047	79.496	301.056	6.29831	C8H16NO9P	[M-H]-	42.3602
m836	13-OxoODE	Lipids	294.214	797.857	294.219	17.9095	C18H30O3	[M]-	64.8949
m837			116.927	831.055					31.643
m838	Malic acid	Organic acids and derivatives	133.053	77.1374	134.022	3.83145	C4H6O5	[M-H]-	62.7346
m839	Citric acid	Organic acids and derivatives	190.948	74.0961	192.027	3.14719	C6H8O7	[M-H]-	56.9703
m840	Adenine	Organoheterocyclic compounds	134.045	301.286	135.054	8.74595	C5H5N5	[M-H]-	56.0448
m841	D-Mannose	Organic oxygen compounds	179.054	91.724	180.063	7.46485	C6H12O6	[M-H]-	32.1616
m842	Palmitic acid	Lipids	255.232	683.701	256.24	3.55567	C16H32O2	[M-H]-	634.601
m843	Gluconic acid	Organic oxygen compounds	195.05	83.5054	196.058	0.193709	C6H12O7	[M-H]-	84.6225
m845	dCMP	Nucleic acid derivatives	307.057	375.924	307.057	0.8488	C9H14N3O7P	[M]-	74.3129
m846	trans-Cinnamate	Phenylpropanoids and polyketides	146.964	463.95	148.052	3.5969	C9H8O2	[M-H]-	69.4874
m848	Phenyl acetate	Benzenoids	134.893	808.085	136.052	1.00865	C8H8O2	[M-H]-	57.6705
m849	Glyceric acid	Organic oxygen compounds	105.017	83.8768	106.027	6.31875	C3H6O4	[M-H]-	34.6504
m851	L-Tryptophan	Organoheterocyclic compounds	203.081	333.924	204.09	4.18944	C11H12N2O2	[M-H]-	65.9755
m852	Creatinine	Amino acid derivatives	112.983	299.208	113.059	11.1658	C4H7N3O	[M]-	53.3096
m853	Mannitol	Organic oxygen compounds	181.071	91.9307	182.079	0.803378	C6H14O6	[M-H]-	66.534
m854	3-Methylxanthine	Organoheterocyclic compounds	166.049	388.806	166.049	0.250557	C6H6N4O2	[M]-	73.1989
m855	Quinate	Organic oxygen compounds	191.054	83.5291	192.063	6.54956	C7H12O6	[M-H]-	91.361
m856	Nicotinic acid	Organoheterocyclic compounds	123.031	447.462	123.032	7.89543	C6H5NO2	[M]-	107.172
m857	Galactaric acid	Organic oxygen compounds	209.029	76.7574	210.038	5.71744	C6H10O8	[M-H]-	48.3238
m859	Succinic acid	Organic acids and derivatives	117.018	79.3396	118.027	2.2518	C4H6O4	[M-H]-	26.7458
m860	gamma-Glutamylcysteine	Amino acid derivatives	248.958	605.609	250.062	9.99722	C8H14N2O5S	[M-H]-	89.4023
m862	17a-Estradiol	Lipids	271.227	831.545	272.178	3.10015	C18H24O2	[M-H]-	90.2284
m863	Salicylic acid	Benzenoids	137.023	338.224	138.032	0.276599	C7H6O3	[M-H]-	49.0249
m864	Gluconolactone	Organic oxygen compounds	177.039	104.049	178.048	3.57471	C6H10O6	[M-H]-	65.9678
m865	(-)-Epigallocatechin	Phenylpropanoids and polyketides	305.065	439.505	306.074	4.20636	C15H14O7	[M-H]-	92.2467
m866	1-Hexadecanol	Lipids	241.034	373.712	242.261	17.4853	C16H34O	[M-H]-	110.181
m868	4-Hydroxybenzoic acid	Benzenoids	137.023	126.821	138.032	1.8263	C7H6O3	[M-H]-	59.7265
m869	Fumaric acid	Organic acids and derivatives	115.039	156.002	116.011	0.182238	C4H4O4	[M-H]-	22.9419
m870			334.048	154.194					51.7117
m871	UMP	Nucleic acid derivatives	323.026	97.4923	324.036	7.44071	C9H13N2O9P	[M-H]-	46.0947
m872			172.096	316.542					90.484
m873	Urocanic acid	Organoheterocyclic compounds	137.034	145.337	138.043	6.26173	C6H6N2O2	[M-H]-	87.8919
m874	Nonadecanoic acid	Lipids	297.243	821.899	298.287	3.1953	C19H38O2	[M-H]-	85.3533
m875	Protocatechuic acid	Benzenoids	135.007	401.082	154.027	9.00399	C7H6O4	[M-H2O-H]-	94.5101
m876			142.065	333.586					65.7765
m877	Caprylic acid	Lipids	124.986	105.168	144.115	27.8985	C8H16O2	[M-H2O-H]-	41.3777
m879			288.95	60.3156					58.3265
m880	Maltotetraose	Organic oxygen compounds	665.217	104.364	666.222	2.85133	C24H42O21	[M-H]-	97.2666
m881	#REF!	Organoheterocyclic compounds	188.034	316.17	189.043	3.29329	C10H7NO3	[M-H]-	123.23
m882	Riboflavin	Organoheterocyclic compounds	375.128	411.361	376.138	7.05036	C17H20N4O6	[M-H]-	59.4602
m883	L-Cystine	Amino acid derivatives	239.127	460.67	240.024	1.67648	C6H12N2O4S2	[M-H]-	96.8394
m886	Salicyluric acid	Benzenoids	194.046	363.738	195.053	0.411668	C9H9NO4	[M-H]-	184.865
m887	Gentisic acid	Benzenoids	153.017	401.539	154.027	13.0619	C7H6O4	[M-H]-	87.8925
m888	Arbutin	Organic oxygen compounds	271.081	211.238	272.09	3.51335	C12H16O7	[M-H]-	54.3663
m889	4-Nitrophenol	Benzenoids	138.018	251.918	139.027	14.033	C6H5NO3	[M-H]-	105.358
m891			118.028	441.491					72.838
m892	4-Nitrocatechol	Benzenoids	154.013	505.182	155.022	10.6942	C6H5NO4	[M-H]-	101.256
m893	Inosine	Nucleic acid derivatives	267.072	247.492	268.081	4.07209	C10H12N4O5	[M-H]-	65.8482
m894	Threonic acid	Organic oxygen compounds	135.027	318.952	136.037	18.3117	C4H8O5	[M-H]-	107.755
m895	Sucrose	Organic oxygen compounds	342.117	377.935	342.116	3.74483	C12H22O11	[M]-	88.403
m896	1-Kestose	Organic oxygen compounds	503.16	142.602	504.169	4.0343	C18H32O16	[M-H]-	75.5629
m897	Digalacturonate	Organic oxygen compounds	351.065	273.399	370.075	24.5733	C12H18O13	[M-H2O-H]-	36.1499
m898	Amygdalin	Organic oxygen compounds	457.154	274.045	457.158	10.0007	C20H27NO11	[M]-	179.826
m899	L-Theanine	Amino acid derivatives	173.092	143.003	174.1	8.62687	C7H14N2O3	[M-H]-	57.1486
m900	3'-AMP	Nucleic acid derivatives	346.054	267.637	347.063	4.60095	C10H14N5O7P	[M-H]-	122.31
m901	Maltohexaose	Organic oxygen compounds	989.328	256.15	990.327	8.35573	C36H62O31	[M-H]-	107.95
m903	2',3'-Cyclic CMP	Other	304.032	103.827	305.041	2.62476	C9H12N3O7P	[M-H]-	49.9032
m904			241.107	340.178					74.2576
m905			275.055	490.905					107.231
m906			240.069	154.108					62.8508
m907	p-Anisic acid	Benzenoids	151.038	375.221	152.047	10.7946	C8H8O3	[M-H]-	183.656
m908	2-Pyrocatechuic acid	Benzenoids	154.026	446.202	154.027	7.13036	C7H6O4	[M]-	81.9144
m909			205.06	287.122					47.42
m910	13(S)-HPOT	Lipids	291.195	793.537	310.214	2.20549	C18H30O4	[M-H2O-H]-	100.327
m911	Lipoate	Other	205.034	168.778	206.043	10.9339	C8H14O2S2	[M-H]-	83.0297
m912	Dodecanedioic acid	Lipids	229.143	407.156	230.152	7.13278	C12H22O4	[M-H]-	72.7329
m914	(6Z,9Z,12Z)-Octadecatrienoic acid	Lipids	277.216	774.022	278.225	5.88894	C18H30O2	[M-H]-	67.3706
m915	alpha-Oxo-benzeneacetic acid	Benzenoids	149.023	334.353	150.032	11.7731	C8H6O3	[M-H]-	163.547
m916			240.097	269.98					37.0263
m917	Toluate	Benzenoids	135.043	400.367	136.052	14.2899	C8H8O2	[M-H]-	76.0109
m919	D-Ribulose 5-phosphate	Organic oxygen compounds	229.011	79.427	230.019	5.99204	C5H11O8P	[M-H]-	42.4735
m920	Adipate	Lipids	127.039	174.807	146.058	7.81363	C6H10O4	[M-H2O-H]-	55.5949
m921	Phenylacetylglycine	Amino acid derivatives	192.065	280.182	193.074	7.53574	C10H11NO3	[M-H]-	132.319
m922	Xanthopterin-B2	Other	238.071	278.991	238.07	1.77999	C9H10N4O4	[M]-	90.3618
m923	Neochlorogenic acid	Organic oxygen compounds	354.103	289.466	354.095	22.891	C16H18O9	[M]-	69.2636
m925	Phenylpropanoate	Phenylpropanoids and polyketides	149.058	345.002	150.068	16.0544	C9H10O2	[M-H]-	76.9463

## Sheet: Table S2
Supplemental Table 2. Identification of metabolites associated with four traits in 205 maize inbred lines using the LASSO method
Trait	Metabolite	P-value	Name	Class	PVE	CV (%)
EW	m28	0.013509			0.0331114	51.9205
	m29	0.0344671			0.0181389	53.8314
	m36	0.00630986	Leucine	Amino acid derivatives	0.0391986	64.6223
	m42	0.0193102	Dehydroepiandrosterone	Lipids	0.0324626	21.6293
	m88	0.00257195	D-Galactose	Organic oxygen compounds	0.0438703	31.3214
	m111	0.00217514	Taurine	Amino acid derivatives	0.0465154	52.514
	m126	0.000576988	Hypoxanthine	Organoheterocyclic compounds	0.0568328	89.466
	m136	0.000930929	Valeric acid	Lipids	0.0525148	39.84
	m173	0.0336406			0.0256152	25.0799
	m184	0.0260511	Glycerol	Organic oxygen compounds	0.0271028	41.1429
	m189	0.0462455			0.0275512	61.6008
	m269	0.00914254			0.0380856	96.2903
	m308	0.0115938	Kaempferide	Phenylpropanoids and polyketides	0.0361518	183.694
	m392	0.011316	Orientin	Phenylpropanoids and polyketides	0.0318313	93.112
	m440	0.0117354			0.030828	39.9723
	m465	0.026147	threo-3-Hydroxy-D-aspartate	Amino acid derivatives	0.0231298	53.2875
	m513	0.044512	Scolymoside	Phenylpropanoids and polyketides	0.0227787	26.1393
	m538	0.0418171	(S)-Norlaudanosoline	Organoheterocyclic compounds	0.0122619	90.9941
	m576	0.00647427			0.0368042	72.5525
	m625	0.0276474			0.0315771	53.117
	m631	0.00801067	L-3-Cyanoalanine	Amino acid derivatives	0.0383155	53.4477
	m639	0.0457283	3-Dehydrosphinganine	Organic oxygen compounds	0.0203258	47.4193
	m706	0.0380961	Parthenin	Other	0.0247476	105.869
	m712	0.0156379			0.0293225	46.8579
	m766	0.0298646	6-Methoxymellein	Organoheterocyclic compounds	0.0178383	31.7114
	m819	0.0383292	S-Lactoylglutathione	Organic acids and derivatives	0.0189977	204.501
	m860	0.0220118	gamma-Glutamylcysteine	Amino acid derivatives	0.0296412	89.4023
	m863	0.0292106	Salicylic acid	Benzenoids	0.0253413	49.0249
	m887	0.0104574	Gentisic acid	Benzenoids	0.0376829	87.8925
	m917	0.0482566	Toluate	Benzenoids	0.0246602	76.0109
EGW	m28	0.0240463			0.0283729	51.9205
	m29	0.0349149			0.0188309	53.8314
	m36	0.0185029	Leucine	Amino acid derivatives	0.0300342	64.6223
	m42	0.0203145	Dehydroepiandrosterone	Lipids	0.0307291	21.6293
	m88	0.00608216	D-Galactose	Organic oxygen compounds	0.0367759	31.3214
	m111	0.00644133	Taurine	Amino acid derivatives	0.0373402	52.514
	m126	0.00184861	Hypoxanthine	Organoheterocyclic compounds	0.0466936	89.466
	m134	0.04793	CMP	Nucleic acid derivatives	0.0101887	36.3111
	m136	0.00156141	Valeric acid	Lipids	0.0482047	39.84
	m173	0.0460346			0.0238552	25.0799
	m178	0.035114			0.0211635	61.4511
	m189	0.0345731			0.0280195	61.6008
	m392	0.0189728	Orientin	Phenylpropanoids and polyketides	0.0270932	93.112
	m440	0.0189476			0.0260537	39.9723
	m465	0.0370453	threo-3-Hydroxy-D-aspartate	Amino acid derivatives	0.0201913	53.2875
	m513	0.0323334	Scolymoside	Phenylpropanoids and polyketides	0.0253477	26.1393
	m540	0.0419649	Phosphohydroxypyruvic acid	Organic oxygen compounds	0.0172185	88.4076
	m576	0.0157			0.0298322	72.5525
	m625	0.0303588			0.0272332	53.117
	m631	0.0135302	L-3-Cyanoalanine	Amino acid derivatives	0.0331178	53.4477
	m706	0.0317276	Parthenin	Other	0.0244547	105.869
	m712	0.016197			0.0283078	46.8579
	m813	0.0402759			0.0222166	37.5903
	m838	0.0302738	Malic acid	Organic acids and derivatives	0.0275904	62.7346
	m860	0.0166722	gamma-Glutamylcysteine	Amino acid derivatives	0.0299947	89.4023
	m863	0.0149168	Salicylic acid	Benzenoids	0.0288987	49.0249
	m866	0.0346092	1-Hexadecanol	Lipids	0.0268921	110.181
	m868	0.0427404	4-Hydroxybenzoic acid	Benzenoids	0.019995	59.7265
ED	m21	0.012606			0.0308763	143.767
	m111	0.0210783	Taurine	Amino acid derivatives	0.0257032	52.514
	m126	0.000765984	Hypoxanthine	Organoheterocyclic compounds	0.0543756	89.466
	m136	0.00261437	Valeric acid	Lipids	0.0434561	39.84
	m175	0.0141917			0.03233	19.466
	m179	0.00513638			0.03988	12.0419
	m184	0.0305885	Glycerol	Organic oxygen compounds	0.0296511	41.1429
	m220	0.00169289	13-L-Hydroperoxylinoleic acid	Lipids	0.0476967	74.5146
	m333	0.0372915			0.0253416	79.7598
	m348	0.012171	3,4-Dihydroxybenzaldehyde	Organic oxygen compounds	0.0301805	79.4972
	m375	0.00404541	Histamine	Organic nitrogen compounds	0.0412282	128.47
	m384	0.0445272			0.014586	107.869
	m414	0.0414346	2-Methyl-3-hydroxy-5-formylpyridine-4-carboxylate	Organoheterocyclic compounds	0.0273507	38.4186
	m419	0.040945			0.0216603	56.6629
	m465	0.030199	threo-3-Hydroxy-D-aspartate	Amino acid derivatives	0.023682	53.2875
	m543	0.0225904	Alantolactone	Lipids	0.0532732	101.518
	m614	0.0332025			0.0175875	96.9111
	m618	0.0351282	Xanthurenic acid	Organoheterocyclic compounds	0.026107	222.689
	m630	0.0213294	5-Hydroxy-L-tryptophan	Amino acid derivatives	0.0337135	74.584
	m639	0.00137441	3-Dehydrosphinganine	Organic oxygen compounds	0.0494732	47.4193
	m646	0.0204603			0.0226842	58.0747
	m684	0.037495			0.0237073	110.081
	m689	0.00442041			0.0408348	64.109
	m766	0.0118216	6-Methoxymellein	Organoheterocyclic compounds	0.0277476	31.7114
	m792	0.0286692	4-O-beta-D-Glucopyranosyl-D-mannose	Organic oxygen compounds	0.0158647	46.8161
	m797	0.0103192	Isovitexin 2''-O-beta-D-glucoside	Phenylpropanoids and polyketides	0.0363899	265.814
	m821	0.0497811	Sedoheptulose 7-phosphate	Organic oxygen compounds	0.0241145	64.0246
	m845	0.0416484	dCMP	Nucleic acid derivatives	0.0182343	74.3129
	m860	0.00481211	gamma-Glutamylcysteine	Amino acid derivatives	0.0393083	89.4023
	m868	0.0250941	4-Hydroxybenzoic acid	Benzenoids	0.0269424	59.7265
	m917	0.0483792	Toluate	Benzenoids	0.0187723	76.0109
EL	m8	0.00703156			0.0347638	55.7946
	m30	0.0406234			0.0244906	75.4993
	m36	0.000406489	Leucine	Amino acid derivatives	0.0598708	64.6223
	m48	0.00756221	Cytosine	Organoheterocyclic compounds	0.0322638	54.6006
	m98	0.00162024	2'-Deoxyguanosine	Nucleic acid derivatives	0.0473095	79.7098
	m111	0.00369059	Taurine	Amino acid derivatives	0.0434888	52.514
	m140	0.0186685			0.0265662	71.9854
	m244	0.0299257			0.0277047	116.814
	m350	0.019789	Kaempferol-3-O-rutinoside	Phenylpropanoids and polyketides	0.0262301	47.162
	m354	0.0161636			0.0307423	29.8407
	m388	0.0063828			0.0403375	77.6989
	m448	0.0325333			0.023557	57.986
	m486	0.0151175	1,2,3-Trihydroxybenzene	Benzenoids	0.0352405	89.7854
	m593	0.000578329			0.0570649	107.02
	m641	0.0191248			0.0327031	80.6799
	m728	0.00329132	Sinapoyl aldehyde	Phenylpropanoids and polyketides	0.0444636	72.232
	m753	0.00359889	Ortho-Hydroxyphenylacetic acid	Benzenoids	0.0432162	68.7649
	m810	0.0149354	3-(3-Hydroxyphenyl)propanoic acid	Phenylpropanoids and polyketides	0.0365642	69.8505
	m815	0.0476048			0.0296346	112.481
	m838	0.0249665	Malic acid	Organic acids and derivatives	0.0294983	62.7346
	m875	0.0190047	Protocatechuic acid	Benzenoids	0.0365073	94.5101
	m887	0.00161658	Gentisic acid	Benzenoids	0.0495891	87.8925
	m893	0.0261737	Inosine	Nucleic acid derivatives	0.0175691	65.8482
	m907	0.0162407	p-Anisic acid	Benzenoids	0.0262714	183.656

## Sheet: Table S3
Supplemental Table 3. Metabolites significantly associated with multiple traits in maize
Trait	Metabolite	Name	Class
EW、EGW	m28
	m29
	m36	Leucine	Amino acid derivatives
	m42	Dehydroepiandrosterone	Lipids
	m88	D-Galactose	Organic oxygen compounds
	m111	Taurine	Amino acid derivatives
	m126	Hypoxanthine	Organoheterocyclic compounds
	m136	Valeric acid	Lipids
	m173
	m189
	m392	Orientin	Phenylpropanoids and polyketides
	m440
	m465	threo-3-Hydroxy-D-aspartate	Amino acid derivatives
	m513	Scolymoside	Phenylpropanoids and polyketides
	m576
	m625
	m631	L-3-Cyanoalanine	Amino acid derivatives
	m706	Parthenin	Other
	m712
	m860	gamma-Glutamylcysteine	Amino acid derivatives
	m863	Salicylic acid	Benzenoids
EW、ED	m111	Taurine	Amino acid derivatives
	m126	Hypoxanthine	Organoheterocyclic compounds
	m136	Valeric acid	Lipids
	m184	Glycerol	Organic oxygen compounds
	m465	threo-3-Hydroxy-D-aspartate	Amino acid derivatives
	m639	3-Dehydrosphinganine	Organic oxygen compounds
	m766	6-Methoxymellein	Organoheterocyclic compounds
	m860	gamma-Glutamylcysteine	Amino acid derivatives
	m917	Toluate	Benzenoids
EW、EL	m36	Leucine	Amino acid derivatives
	m111	Taurine	Amino acid derivatives
	m887	Gentisic acid	Benzenoids
EGW、ED	m111	Taurine	Amino acid derivatives
	m126	Hypoxanthine	Organoheterocyclic compounds
	m136	Valeric acid	Lipids
	m465	threo-3-Hydroxy-D-aspartate	Amino acid derivatives
	m860	gamma-Glutamylcysteine	Amino acid derivatives
	m868	4-Hydroxybenzoic acid	Benzenoids
EGW、EL	m36	Leucine	Amino acid derivatives
	m111	Taurine	Amino acid derivatives
	m838	Malic acid	Organic acids and derivatives
ED、EL	m111	Taurine	Amino acid derivatives
EW、EGW、ED	m111	Taurine	Amino acid derivatives
	m126	Hypoxanthine	Organoheterocyclic compounds
	m136	Valeric acid	Lipids
	m465	threo-3-Hydroxy-D-aspartate	Amino acid derivatives
	m860	gamma-Glutamylcysteine	Amino acid derivatives
EW、EGW、EL	m36	Leucine	Amino acid derivatives
	m111	Taurine	Amino acid derivatives
EGW、ED、EL	m111	Taurine	Amino acid derivatives
EW、EGW、ED、EL	m111	Taurine	Amino acid derivatives

## Sheet: Table S4
Supplemental Table 4. Enrichment pathways of metabolic markers in maize
Pathway	Rich factor	P-value	Metabolites
Pyruvate metabolism	0.0869565	0.0378	S-Lactoylglutathione, Malic acid
Galactose metabolism	0.0740741	0.0507	D-Galactose, Glycerol
Linoleic acid metabolism	0.2	0.0665	13-L-Hydroperoxylinoleic acid
Purine metabolism	0.0428571	0.0666	Hypoxanthine, Inosine, Deoxyguanosine
Pyrimidine metabolism	0.0512821	0.0971	Cytidine monophosphate, dCMP
Valine, leucine and isoleucine biosynthesis	0.125	0.104	Leucine
Phenylalanine metabolism	0.125	0.104	ortho-Hydroxyphenylacetic acid
Taurine and hypotaurine metabolism	0.125	0.104	Taurine
Histidine metabolism	0.0625	0.198	Histamine
Glycerolipid metabolism	0.0625	0.198	Glycerol
Ubiquinone and other terpenoid-quinone biosynthesis	0.0555556	0.22	4-Hydroxybenzoic acid
Citrate cycle (TCA cycle)	0.05	0.242	Malic acid
Glutathione metabolism	0.0357143	0.322	gamma-Glutamylcysteine
Glyoxylate and dicarboxylate metabolism	0.0322581	0.35	Malic acid
Sphingolipid metabolism	0.03125	0.359	3-Dehydrosphinganine
Glycine, serine and threonine metabolism	0.030303	0.368	Phosphohydroxypyruvic acid
Cysteine and methionine metabolism	0.030303	0.368	Phosphohydroxypyruvic acid
Valine, leucine and isoleucine degradation	0.025641	0.419	Leucine
Tryptophan metabolism	0.0243902	0.435	5-Hydroxy-L-tryptophan
Tyrosine metabolism	0.0238095	0.443	Gentisic acid
Primary bile acid biosynthesis	0.0217391	0.473	Taurine
Steroid hormone biosynthesis	0.0114943	0.708	Dehydroepiandrosterone

## Sheet: Table S5
Supplemental Table 5. Identification of metabolites associated with four traits in rice RILs using the LASSO method
Trait	Metabolite	P-value	Name	Class	PVE	CV(%)
YIELD	m0021-L	2.66e-17	Trigonelline	Others	0.300355	32.3394
	m0034-L	0.000438697	L-Methionine	Amino acid	0.0481128	78.0802
	m0092-L	0.00880758	D-Pantothenic acid	Vitamin	0.0112968	18.3598
	m0149-L	2.65e-18	sn-Glycero-3-phosphocholine	Phosphatidylcholine	0.307104	32.4204
	m0229-L	0.00618784			0.0463965	16.9824
	m0279-L	0.00406728	Gibberellin A15	Terpene	0.0113939	82.6968
	m0283-L	0.000192026	Pyridoxine O-hexoside	Vitamin	0.103954	51.1827
	m0314-L	1.93e-13			0.271683	180.406
	m0327-L	0.0043277	Sterebin L	Polyphenol	0.0975644	28.0912
	m0391-L	0.031163			0.103823	48.1217
	m0418-L	0.0274784	Threonyl carbamoyl adenosine	Others	0.0179563	49.0297
	m0457-L	0.000112352			0.176499	28.4302
	m0463-L	0.00192836			0.0184852	46.7948
	m0558-L	0.0109087	Selgin O-hexoside	Flavonoid	0.137505	26.0052
	m0566-L	1.61e-07	Ursiniolide B	Others	0.210648	22.805
	m0573-L	0.0351349			0.222966	210.712
	m0626-L	0.00253894			0.0660297	45.8128
	m0643-L	0.000362326	Chrysoeriol C-hexoside derivative	Flavonoid	0.0925092	47.7798
	m0646-L	8.6e-05			0.0948687	29.5822
	m0657-L	2.56e-05	Tricin-O-glucoside derivative	Flavonoid	0.173918	26.9353
	m0713-L	0.00122171			0.10644	25.4793
	m0720-L	0.00304328	Maysin	Flavonoid	0.054158	31.5776
	m0722-L	1e-07	Apigenin 7-O-rutinoside	Flavonoid	0.129559	59.6682
	m0729-L	6.86e-12			0.262891	80.5448
	m0776-L	0.0264426	C-hexosyl-chrysoeriol O-hexoside	Flavonoid	0.117448	38.4033
	m0858-L	0.0112387			2.74134e-06	25.2439
	m0880-L	0.00467176			0.0331843	57.3004
	m0895-L	0.00748027	Helonioside B	Others	0.0902196	34.4402
	m0897-L	0.0355439	C-hexosyl-chrysin O-feruloylhexoside	Flavonoid	0.0178835	30.4661
	m1002-L	4.16e-09	Chrysoeriol	Flavonoid	0.205817	39.0068
	m0025-S	0.0126994			0.0356886	33.6563
	m0058-S	0.0340617			0.0827292	25.9363
	m0071-S	0.000929668	2-Oxo-4-hydroxy-4-carboxy-5-ureidoimidazole OHCU	Others	0.080258	16.2474
	m0099-S	0.0295075	Nicotianamine	Others	0.0624581	43.6503
	m0123-S	4.06e-14			0.268625	179.521
	m0128-S	0.0287114			0.00459744	46.5282
	m0171-S	0.0172125			0.241543	189.548
	m0178-S	0.00857858			0.102163	44.9832
	m0332-S	0.037276			0.0329208	23.5099
	m0413-S	0.00451577			0.0320325	34.7122
	m0435-S	2.03e-05			0.1159	39.514
	m0441-S	0.0401699	Isogemichalcone B	Polyphenol	0.0823453	39.8444
	m0480-S	0.000712147			0.0698992	39.6417
	m0503-S	0.00159529	Caohuoside D	Flavonoid	0.128529	36.2857
	m0544-S	7.98e-05			0.118967	37.3938
	m0547-S	4.04e-07			0.152508	30.1763
	m0563-S	6.26e-08			0.16321	33.9263
	m0568-S	0.0386835			0.00429833	68.7994
TILLER	m0022-L	0.0442045	L-Tyramine	Amino acid	0.0623706	19.8293
	m0035-L	2.16e-05			0.0828464	16.587
	m0078-L	0.0043387	Sattabacin	Others	0.0530785	22.0191
	m0094-L	0.0334851	L(+)-Cystathionine	Others	0.0117669	17.2046
	m0144-L	7.58e-07	6,8-Dihydroxy-5,7-dimethoxycoumarin	Polyphenol	0.101671	32.1287
	m0156-L	0.000845118	Thiamin	Others	0.0740462	48.5125
	m0160-L	0.000460373			0.08703	48.5842
	m0228-L	0.00910997	Dysiherbaine	Others	0.0589869	26.0814
	m0229-L	0.0391402			0.0429229	16.9824
	m0240-L	0.025079			0.025968	100.168
	m0284-L	0.019794	Tricalysiamide B	Terpene	0.0486878	155.767
	m0361-L	5.83e-05	Simmondsin	Others	0.0949586	27.7677
	m0378-L	0.0159219			0.0280259	25.2275
	m0406-L	0.00576914	Ixoside	Terpene	0.03987	13.4998
	m0415-L	0.00513244			0.0151801	89.2001
	m0422-L	0.00385325	Aliarin	Flavonoid	0.050782	23.4219
	m0438-L	0.0128913	4'-O-Methylpuerarin	Flavonoid	0.00367874	30.962
	m0444-L	1.83e-05	Apigenin 7-O-glucoside	Flavonoid	0.0868607	71.8594
	m0508-L	0.000162077	Chrysoeriol 7-O-hexoside	Flavonoid	0.107116	43.8492
	m0517-L	0.000227627			0.0726892	27.4021
	m0582-L	0.0337017			0.0478388	80.375
	m0740-L	0.0253426	Cyanidin 3-O-rutinoside	Anthocyanin	0.0124794	190.699
	m0771-L	0.00402697			0.0527218	30.0426
	m0774-L	2.04e-07			0.11599	28.4485
	m0785-L	0.00626314			0.0274647	96.7581
	m0802-L	6.61e-07			0.122532	18.6673
	m0804-L	0.00908322			0.0326401	44.1589
	m0812-L	0.000134767			0.101771	28.2558
	m0863-L	0.0132073			0.0266563	58.7974
	m0869-L	0.0284278			0.0155094	33.7707
	m0936-L	1.38e-09			0.162069	38.9854
	m0941-L	0.00589947			0.054992	31.5868
	m1004-L	0.037731			0.0361319	36.5374
	m1015-L	0.0267054	DIMBOA glucoside	Terpene	0.0409278	96.4353
	m1019-L	0.00828096			0.0388831	29.1325
	m0015-S	0.00263132			0.0405848	16.9352
	m0025-S	0.021571			0.0191112	33.6563
	m0071-S	0.0110473	2-Oxo-4-hydroxy-4-carboxy-5-ureidoimidazole OHCU	Others	0.024885	16.2474
	m0192-S	0.0311923			0.0418933	41.2042
	m0221-S	0.00264617			0.0550733	30.8706
GRAIN	m0021-L	3.56e-09	Trigonelline	Others	0.200112	32.3394
	m0029-L	0.00573144			0.0832636	19.229
	m0092-L	1.24e-05	D-Pantothenic acid	Vitamin	0.0578305	18.3598
	m0136-L	0.00956616	5, 6-Bis-(1,2-dihydroxy-ethyl)-[1,4]dioxane-2,3-dione	Others	0.174434	58.8867
	m0157-L	8.09e-06	8-Methoxycoumarsabin	Polyphenol	0.167151	31.9777
	m0202-L	0.0208377	Eupomatenoid 3	Others	0.0178262	132.063
	m0240-L	0.0397992			0.0123014	100.168
	m0283-L	0.0099003	Pyridoxine O-hexoside	Vitamin	0.0547527	51.1827
	m0304-L	0.000735644	Fructose 1,6-diphosphate	Saccharides	0.0829507	46.5333
	m0314-L	4.06e-09			0.176858	180.406
	m0327-L	3.39e-06	Sterebin L	Polyphenol	0.124646	28.0912
	m0361-L	0.0010038	Simmondsin	Others	0.0806961	27.7677
	m0365-L	0.00694605			0.0237305	55.9086
	m0370-L	3.7e-15	Sinapoylserotonin	Polyphenol	0.257749	27.4831
	m0377-L	0.00849385			0.0181964	27.7614
	m0391-L	0.00329087			0.078078	48.1217
	m0457-L	2.31e-13			0.253495	28.4302
	m0463-L	0.000442611			0.0274742	46.7948
	m0587-L	0.0172963			0.026626	83.923
	m0626-L	7.98e-07			0.135268	45.8128
	m0643-L	0.00480118	Chrysoeriol C-hexoside derivative	Flavonoid	0.0715642	47.7798
	m0646-L	0.00013586			0.0896795	29.5822
	m0673-L	0.000830425			0.138913	30.2673
	m0713-L	0.00052474			0.116909	25.4793
	m0729-L	2.23e-08			0.177873	80.5448
	m0749-L	0.000336745			0.15467	34.6613
	m0761-L	0.0477166			0.00481074	86.2998
	m0765-L	0.0031956			0.0547548	34.0024
	m0766-L	0.0103444			0.00681305	68.0707
	m0808-L	3.45e-07			0.157101	42.4769
	m0828-L	0.0178098			0.0304146	22.6746
	m0841-L	5.39e-06			0.127242	43.2139
	m0843-L	0.000422982	Tricin 4'-O-(β-guaiacylglyceryl) ether O-hexoside	Flavonoid	0.0830616	21.9736
	m0880-L	3.22e-05			0.132483	57.3004
	m0891-L	0.0352372			0.0236613	50.8506
	m0907-L	1.01e-06			0.187709	38.1162
	m0923-L	0.0150356			0.0124391	23.5647
	m0936-L	0.0440068			0.0682115	38.9854
	m0943-L	0.0376615			0.00617007	38.1205
	m0107-S	0.0343181			0.0362929	65.1962
	m0225-S	0.0486481			0.00553187	20.5795
	m0350-S	0.000544496			0.0987696	28.8041
	m0353-S	0.0170474			0.0945274	28.9757
	m0354-S	0.0281002			0.00412101	31.5452
	m0379-S	0.000363337			0.0796389	37.1526
	m0408-S	0.0433501			0.0376078	49.9346
	m0413-S	0.000360046			0.0463611	34.7122
	m0469-S	0.0165272			0.0169403	87.9992
	m0515-S	0.000548321			0.0384366	29.1174
	m0519-S	0.020945			0.0200042	25.9925
	m0547-S	0.000130766			0.10263	30.1763
	m0563-S	5.47e-07			0.116935	33.9263
	m0695-S	0.0495424	Epicatechin O-hexoside	Flavonoid	0.0059015	30.8143
	m0708-S	0.0196799	Viscumamide	Others	0.0331782	24.6028
	m0757-S	0.0233881			0.00274838	29.433
KGW	m0039-L	0.0303787			0.0133329	28.8051
	m0091-L	0.0152281			0.0155228	33.257
	m0126-L	0.02816	9alpha-Hydroxyfraxinellone	Polyphenol	0.01852	33.6002
	m0184-L	0.00491518			0.0219663	47.3086
	m0214-L	4.81e-08			0.13374	69.4493
	m0248-L	0.0416128			0.0231304	40.6361
	m0263-L	0.000170952	Hericenol A	Others	0.0842637	43.0176
	m0315-L	1.07e-07	Spinacetin	Flavonoid	0.12732	37.4119
	m0365-L	0.00542902			0.0393305	55.9086
	m0418-L	0.0136719	Threonyl carbamoyl adenosine	Others	0.00496422	49.0297
	m0430-L	0.000271725			0.0664309	28.9318
	m0434-L	3e-06			0.101405	117.344
	m0448-L	0.0118775			0.0296288	18.1511
	m0473-L	0.0232064			0.0186238	34.7577
	m0566-L	0.000594391	Ursiniolide B	Others	0.0778824	22.805
	m0575-L	0.000912592			0.0854438	85.936
	m0594-L	0.0246997			0.0307823	52.4645
	m0643-L	0.0107604	Chrysoeriol C-hexoside derivative	Flavonoid	0.0282218	47.7798
	m0644-L	0.00542744	Tricin 4'-O-(β-guaiacylglyceryl) ether	Flavonoid	0.0720586	25.5834
	m0645-L	0.0048347	Tricin 4'-O-(β-guaiacylglyceryl) ether	Flavonoid	0.0465023	17.0637
	m0656-L	0.0313862	di-C,C-pentosyl-apigenin	Flavonoid	0.0661655	14.4114
	m0664-L	0.000184087			0.0776766	45.7213
	m0691-L	5.8e-08	Tricin 4'-O-(β-guaiacylglyceryl) ether derivative	Flavonoid	0.132335	27.4878
	m0694-L	5.49e-06			0.10729	26.5488
	m0746-L	0.00432429			0.0253733	34.6595
	m0776-L	0.0251643	C-hexosyl-chrysoeriol O-hexoside	Flavonoid	0.0688112	38.4033
	m0880-L	0.000450631			0.0827942	57.3004
	m0885-L	0.0193309	C-pentosyl-apeignin O-feruloylhexoside	Flavonoid	0.106048	17.2828
	m0902-L	0.0353332			0.0253977	32.401
	m0910-L	0.0138187	C-pentosyl-chrysoeriol O-feruloylhexoside	Flavonoid	0.0324689	18.4583
	m0928-L	0.0218164			0.00730272	57.546
	m0936-L	8.81e-05			0.109603	38.9854
	m0943-L	2.38e-07			0.121602	38.1205
	m0959-L	0.00204555			0.0306353	46.0609
	m1015-L	7.05e-05	DIMBOA glucoside	Terpene	0.0832534	96.4353
	m0013-S	0.0207277	O-Acetyl-L-serine	Amino acid	0.0136959	25.2506
	m0014-S	0.0171518			0.0351927	23.1423
	m0015-S	0.0274488			0.0227837	16.9352
	m0060-S	9.54e-07			0.103653	37.1921
	m0076-S	0.0205797	L-Tryptophan	Amino acid	0.0484631	12.1953
	m0090-S	0.0355706			0.0141699	41.6062
	m0134-S	0.00800457			0.0627874	18.7577
	m0137-S	0.0058758			0.0475593	18.0031
	m0141-S	0.0210747			0.0460142	215.48
	m0153-S	8.25e-08			0.128879	16.9934
	m0221-S	6.27e-07			0.112145	30.8706
	m0249-S	0.000519273	Progesterone	Terpene	0.0625103	37.6174
	m0257-S	0.0410849	Cafestol	Terpene	0.00849106	101.912
	m0268-S	0.00250525			0.0556034	21.2091
	m0288-S	0.00430194	Drosophylloside	Polyphenol	0.0865751	39.0471
	m0295-S	6.41e-06	Kolavic acid	Terpene	0.0914007	40.722
	m0367-S	5.93e-05			0.0890581	81.3906
	m0414-S	5.29e-06			0.101078	33.0648
	m0421-S	0.0129033			0.0585494	24.664
	m0435-S	5.08e-05			0.0877201	39.514
	m0464-S	0.0447949			0.0282644	90.2578
	m0480-S	0.00237095			0.067498	39.6417
	m0522-S	5.58e-05			0.0839073	92.6417
	m0526-S	0.0266593			0.0432072	17.4198
	m0535-S	0.0146303			0.0425627	32.5651
	m0621-S	1.06e-05	2'', 6''-O-Diacetyloninin	Flavonoid	0.0972009	62.893
	m0694-S	0.0165031			0.0179941	37.354
	m0760-S	0.0135156	Chrysoeriol O-rutinoside	Flavonoid	0.024493	68.8474
	m0944-S	0.00808183			0.0578891	33.3144
The name, class and coefficient of variation (CV) of metabolite refer to the results of Gong et al.

## Sheet: Table S6
Supplemental Table 6. Metabolites significantly associated with multiple traits in rice
Trait	Metabolite	Name	Class
YIELD	m0034-L	L-Methionine	Amino acid
	m0149-L	sn-Glycero-3-phosphocholine	Phosphatidylcholine
	m0279-L	Gibberellin A15	Terpene
	m0558-L	Selgin O-hexoside	Flavonoid
	m0573-L
	m0657-L	Tricin-O-glucoside derivative	Flavonoid
	m0720-L	Maysin	Flavonoid
	m0722-L	Apigenin 7-O-rutinoside	Flavonoid
	m0858-L
	m0895-L	Helonioside B	Others
	m0897-L	C-hexosyl-chrysin O-feruloylhexoside	Flavonoid
	m1002-L	Chrysoeriol	Flavonoid
	m0058-S
	m0099-S	Nicotianamine	Others
	m0123-S
	m0128-S
	m0171-S
	m0178-S
	m0332-S
	m0441-S	Isogemichalcone B	Polyphenol
	m0503-S	Caohuoside D	Flavonoid
	m0544-S
	m0568-S
TILLER	m0022-L	L-Tyramine	Amino acid
	m0035-L
	m0078-L	Sattabacin	Others
	m0094-L	L(+)-Cystathionine	Others
	m0144-L	6,8-Dihydroxy-5,7-dimethoxycoumarin	Polyphenol
	m0156-L	Thiamin	Others
	m0160-L
	m0228-L	Dysiherbaine	Others
	m0284-L	Tricalysiamide B	Terpene
	m0378-L
	m0406-L	Ixoside	Terpene
	m0415-L
	m0422-L	Aliarin	Flavonoid
	m0438-L	4'-O-Methylpuerarin	Flavonoid
	m0444-L	Apigenin 7-O-glucoside	Flavonoid
	m0508-L	Chrysoeriol 7-O-hexoside	Flavonoid
	m0517-L
	m0582-L
	m0740-L	Cyanidin 3-O-rutinoside	Anthocyanin
	m0771-L
	m0774-L
	m0785-L
	m0802-L
	m0804-L
	m0812-L
	m0863-L
	m0869-L
	m0941-L
	m1004-L
	m1019-L
	m0192-S
GRAIN	m0029-L
	m0136-L	5, 6-Bis-(1,2-dihydroxy-ethyl)-[1,4]dioxane-2,3-dione	Others
	m0157-L	8-Methoxycoumarsabin	Polyphenol
	m0202-L	Eupomatenoid 3	Others
	m0304-L	Fructose 1,6-diphosphate	Saccharides
	m0370-L	Sinapoylserotonin	Polyphenol
	m0377-L
	m0587-L
	m0673-L
	m0749-L
	m0761-L
	m0765-L
	m0766-L
	m0808-L
	m0828-L
	m0841-L
	m0843-L	Tricin 4'-O-(β-guaiacylglyceryl) ether O-hexoside	Flavonoid
	m0891-L
	m0907-L
	m0923-L
	m0107-S
	m0225-S
	m0350-S
	m0353-S
	m0354-S
	m0379-S
	m0408-S
	m0469-S
	m0515-S
	m0519-S
	m0695-S	Epicatechin O-hexoside	Flavonoid
	m0708-S	Viscumamide	Others
	m0757-S
KGW	m0039-L
	m0091-L
	m0126-L	9alpha-Hydroxyfraxinellone	Polyphenol
	m0184-L
	m0214-L
	m0248-L
	m0263-L	Hericenol A	Others
	m0315-L	Spinacetin	Flavonoid
	m0430-L
	m0434-L
	m0448-L
	m0473-L
	m0575-L
	m0594-L
	m0644-L	Tricin 4'-O-(β-guaiacylglyceryl) ether	Flavonoid
	m0645-L	Tricin 4'-O-(β-guaiacylglyceryl) ether	Flavonoid
	m0656-L	di-C,C-pentosyl-apigenin	Flavonoid
	m0664-L
	m0691-L	Tricin 4'-O-(β-guaiacylglyceryl) ether derivative	Flavonoid
	m0694-L
	m0746-L
	m0885-L	C-pentosyl-apeignin O-feruloylhexoside	Flavonoid
	m0902-L
	m0910-L	C-pentosyl-chrysoeriol O-feruloylhexoside	Flavonoid
	m0928-L
	m0959-L
	m0013-S	O-Acetyl-L-serine	Amino acid
	m0014-S
	m0060-S
	m0076-S	L-Tryptophan	Amino acid
	m0090-S
	m0134-S
	m0137-S
	m0141-S
	m0153-S
	m0249-S	Progesterone	Terpene
	m0257-S	Cafestol	Terpene
	m0268-S
	m0288-S	Drosophylloside	Polyphenol
	m0295-S	Kolavic acid	Terpene
	m0367-S
	m0414-S
	m0421-S
	m0464-S
	m0522-S
	m0526-S
	m0535-S
	m0621-S	2'', 6''-O-Diacetyloninin	Flavonoid
	m0694-S
	m0760-S	Chrysoeriol O-rutinoside	Flavonoid
	m0944-S
YIELD、TILLER	m0025-S
YIELD、TILLER	m0071-S	2-Oxo-4-hydroxy-4-carboxy-5-ureidoimidazole OHCU	Others
YIELD、TILLER	m0229-L
YIELD、KGW	m0418-L	Threonyl carbamoyl adenosine	Others
YIELD、KGW	m0435-S
YIELD、KGW	m0480-S
YIELD、KGW	m0566-L	Ursiniolide B	Others
YIELD、KGW	m0776-L	C-hexosyl-chrysoeriol O-hexoside	Flavonoid
YIELD、GRAIN	m0021-L	Trigonelline	Others
YIELD、GRAIN	m0092-L	D-Pantothenic acid	Vitamin
YIELD、GRAIN	m0283-L	Pyridoxine O-hexoside	Vitamin
YIELD、GRAIN	m0314-L
YIELD、GRAIN	m0327-L	Sterebin L	Polyphenol
YIELD、GRAIN	m0391-L
YIELD、GRAIN	m0413-S
YIELD、GRAIN	m0457-L
YIELD、GRAIN	m0463-L
YIELD、GRAIN	m0547-S
YIELD、GRAIN	m0563-S
YIELD、GRAIN	m0626-L
YIELD、GRAIN	m0646-L
YIELD、GRAIN	m0713-L
YIELD、GRAIN	m0729-L
TILLER、KGW	m0015-S
TILLER、KGW	m0221-S
TILLER、KGW	m1015-L	DIMBOA glucoside	Terpene
TILLER、GRAIN	m0240-L
TILLER、GRAIN	m0361-L	Simmondsin	Others
GRAIN、KGW	m0365-L
GRAIN、KGW	m0943-L
YIELD、GRAIN、KGW	m0643-L	Chrysoeriol C-hexoside derivative	Flavonoid
	m0880-L
TILLER、GRAIN、KGW	m0936-L
The name and class of metabolite refer to the results of Gong et al.

## Sheet: Table S7
Supplemental Table 7. Predicted EW for all 20,910 potential crosses derived from 205 maize inbred lines using MM_GP
Cross	GBLUP	XGBoost
A183/A152	168.461	168.241
A183/A029	154.503	160.37
A183/A041	169.735	175.396
A183/A032	167.115	168.075
A183/A357	154.289	163.675
A183/A405	177.55	177.45
A183/A370	153.95	153.595
A183/A398	177.759	183.158
A183/A012	156.524	159.883
A183/A011	165.494	157.44
A183/A056	166.524	172.208
A183/A046	159.323	163.582
A183/A150	169.469	175.957
A183/A246	169.069	174.869
A183/A142	163.679	168.653
A183/A288	148.856	152.546
A183/A207	145.529	153.437
A183/A193	171.945	170.768
A183/A054	157.078	157.953
A183/A299	151.815	156.482
A183/A119	166.448	172.853
A183/A269	156.964	158.234
A183/A306	168.759	168.466
A183/A033	172.941	174.446
A183/A035	163.396	163.842
A183/A397	166.809	168.081
A183/A101	159.887	162.503
A183/A272	172.354	176.442
A183/A217	167.544	175.073
A183/A097	169.984	170.778
A183/A428	161.806	174.028
A183/A027	174.897	179.603
A183/A065	164.797	168.825
A183/A015	162.965	160.123
A183/A071	157.719	156.381
A183/A196	162.949	169.034
A183/A395	177.53	181.941
A183/A156	158.818	157.11
A183/A021	174.817	174.94
A183/A436	168.967	173.667
A183/A059	168.906	173.422
A183/A278	164.173	170.87
A183/A296	162.343	172.13
A183/A237	163.087	175.147
A183/A439	167.284	163.134
A183/A425	174.944	176.989
A183/A098	152.624	147.324
A183/A154	145.072	148.116
A183/A014	164.648	165.281
A183/A410	173.184	176.302
A183/A082	166.279	171.589
A183/A279	164.483	172.264
A183/A103	152.359	150.518
A183/A017	179.756	182.878
A183/A412	159.634	168.035
A183/A427	160.143	160.441
A183/A335	177.36	188.993
A183/A429	178.537	185.936
A183/A430	162.916	162.239
A183/A006	173.015	174.241
A183/A121	161.813	168.754
A183/A022	163.963	165.762
A183/A062	170.264	167.54
A183/A088	153.68	152.504
A183/A179	170.819	163.815
A183/A309	155.834	162.284
A183/A147	152.419	153.471
A183/A262	160.848	163.549
A183/A376	149.955	147.911
A183/A037	184.544	190.18
A183/A330	150.482	150.92
A183/A146	163.024	173.022
A183/A020	167.262	163.66
A183/A392	165.386	166.125
A183/A381	155.446	151.997
A183/A422	168.237	172.995
A183/A083	158.201	151.77
A183/A164	148.722	144.907
A183/A257	160.629	156.921
A183/A175	165.297	161.861
A183/A073	157.585	159.943
A183/A271	141.18	137.78
A183/A432	157.493	163.647
A183/A055	170.294	173.329
A183/A174	165.487	166.735
A183/A177	156.592	153.087
A183/A211	159.304	161.242
A183/A025	166.78	174.35
A183/A040	173.356	174.057
A183/A141	166.411	165.52
A183/A060	164.246	173.464
A183/A375	173.595	179.202
A183/A010	170.739	183.411
A183/A166	174.286	174.023
A183/A260	160.566	162.886
A183/A328	167.482	165.648
A183/A325	141.041	143.528
A183/A248	151.019	149.373
A183/A222	167.663	172.855
A183/A337	175.69	184.84
A183/A420	177.756	179.333
A183/A358	169.676	169.615
A183/A331	161.636	161.891
A183/A304	155.084	164.031
A183/A393	165.209	161.453
A183/A064	170.909	170.988
A183/A184	163.327	166.423
A183/A403	169.102	177.01
A183/A168	167.192	167.795
A183/A106	158.825	163.401
A183/A038	174.752	172.919
A183/A334	167.177	172.345
A183/A003	155.374	152.987
A183/A187	164.289	162.181
A183/A316	177.982	177.803
A183/A081	164.207	162.336
A183/A280	183.759	187.471
A183/A115	164.52	169.858
A183/A408	161.745	164
A183/A387	159.943	158.544
A183/A241	159.079	164.879
A183/A114	162.478	166.821
A183/A223	164.914	174.693
A183/A180	164.752	162.445
A183/A092	153.746	149.198
A183/A191	182.075	193.27
A183/A031	168.354	171.042
A183/A407	170.331	174.282
A183/A423	159.515	162.963
A183/A311	159.125	164.167
A183/A159	160.971	159.615
A183/A268	166.322	169.94
A183/A133	176.628	189.553
A183/A205	157.983	151.737
A183/A277	148.334	147.964
A183/A435	174.275	180.228
A183/A170	164.664	170.353
A183/A232	162.581	165.452
A183/A399	177.919	183.897
A183/A293	159.391	161.019
A183/A284	155.273	156.555
A183/A034	160.641	172.322
A183/A402	179.155	187.029
A183/A087	147.742	145.637
A183/A105	146.15	145.519
A183/A047	163.975	161.354
A183/A298	162.999	165.262
A183/A099	152.859	163.315
A183/A013	160.606	155.433
A183/A173	161.87	161.571
A183/A153	167.343	170.51
A183/A005	152.193	155.363
A183/A178	164.793	173.509
A183/A169	175.967	177.632
A183/A302	175.121	171.363
A183/A247	177.088	183.854
A183/A113	165.177	174.923
A183/A426	168.411	177.568
A183/A380	154.842	153.165
A183/A303	161.74	169.873
A183/A120	162.68	164.682
A183/A266	177.004	175.596
A183/A354	187.706	184.769
A183/A322	153.163	163.13
A183/A072	158.418	159.666
A183/A091	140.873	138.437
A183/A250	137.372	143.55
A183/A292	165.455	167.819
A183/A382	147.421	145.673
A183/A078	173.67	175.157
A183/A349	168.561	170.705
A183/A203	161.835	161.832
A183/A254	159.211	158.374
A183/A242	149.331	147.278
A183/A075	176.594	183.31
A183/A016	151.433	153.07
A183/A345	183.642	184.77
A183/A244	167.491	173.683
A183/A151	166.136	171.516
A183/A253	165.556	166.911
A183/A294	153.581	156.069
A183/A102	160.334	163.174
A183/A018	167.963	169.482
A183/A240	168.53	167.057
A183/A438	167.514	170.431
A183/A282	154.517	155.497
A183/A305	174.049	174.901
A183/A285	145.13	143.68
A183/A023	163.732	167.96
A183/A043	157.937	164.051
A183/A039	169.502	178.089
A183/A283	173.858	177.258
A183/A406	163.355	169.135
A183/A190	158.373	156.063
A183/A259	147.783	148.857
A183/A319	174.122	180.664
A183/A155	153.268	154.358
A183/A070	164.462	162.681
A183/A044	171.428	183.617
A183/A264	163.05	168.47
A183/A351	177.517	181.679
A183/A116	162.153	170.695
A183/A256	151.617	145.28
A183/A204	150.509	161.195
A152/A029	152.352	153.563
A152/A041	167.584	173.77
A152/A032	164.964	167.235
A152/A357	152.138	148.938
A152/A405	175.399	174.919
A152/A370	151.799	146.585
A152/A398	175.608	175.364
A152/A012	154.373	160.665
A152/A011	163.343	156.235
A152/A056	164.373	165.043
A152/A046	157.171	161.026
A152/A150	167.318	164.27
A152/A246	166.918	171.192
A152/A142	161.528	156.966
A152/A288	146.704	146.886
A152/A207	143.378	145.572
A152/A193	169.793	165.784
A152/A054	154.927	155.664
A152/A299	149.664	148.946
A152/A119	164.297	168.498
A152/A269	154.813	155.396
A152/A306	166.608	156.217
A152/A033	170.789	174.879
A152/A035	161.245	165.331
A152/A397	164.657	160.421
A152/A101	157.736	152.689
A152/A272	170.203	171.268
A152/A217	165.393	164.926
A152/A097	167.832	167.53
A152/A428	159.654	155.273
A152/A027	172.746	175.962
A152/A065	162.645	160.415
A152/A015	160.814	161.664
A152/A071	155.567	154.765
A152/A196	160.798	165.345
A152/A395	175.379	171.466
A152/A156	156.667	158.693
A152/A021	172.666	168.347
A152/A436	166.816	159.883
A152/A059	166.755	168.968
A152/A278	162.021	154.315
A152/A296	160.192	157.768
A152/A237	160.936	164.7
A152/A439	165.133	167.076
A152/A425	172.792	169.899
A152/A098	150.473	144.118
A152/A154	142.921	144.345
A152/A014	162.496	166.49
A152/A410	171.033	166.418
A152/A082	164.127	165.917
A152/A279	162.332	154.684
A152/A103	150.208	144.133
A152/A017	177.605	174.469
A152/A412	157.482	151.732
A152/A427	157.992	164.659
A152/A335	175.209	172.615
A152/A429	176.386	174.835
A152/A430	160.765	160.289
A152/A006	170.863	167.598
A152/A121	159.662	162.448
A152/A022	161.812	166.029
A152/A062	168.112	159.912
A152/A088	151.529	149.973
A152/A179	168.668	167.048
A152/A309	153.682	155.673
A152/A147	150.267	143.572
A152/A262	158.697	155.162
A152/A376	147.804	146.528
A152/A037	182.393	181.276
A152/A330	148.331	151.791
A152/A146	160.873	156.398
A152/A020	165.111	155.61
A152/A392	163.235	152.967
A152/A381	153.295	150.369
A152/A422	166.086	156.736
A152/A083	156.049	152.885
A152/A164	146.571	147.917
A152/A257	158.478	158.454
A152/A175	163.145	159.709
A152/A073	155.434	155.034
A152/A271	139.029	133.856
A152/A432	155.342	155.958
A152/A055	168.143	173.701
A152/A174	163.336	163.671
A152/A177	154.441	153.324
A152/A211	157.153	149.01
A152/A025	164.628	171.964
A152/A040	171.205	171.572
A152/A141	164.26	154.61
A152/A060	162.095	168.746
A152/A375	171.444	176.901
A152/A010	168.587	168.017
A152/A166	172.135	168.604
A152/A260	158.414	160.483
A152/A328	165.331	162.854
A152/A325	138.889	136.694
A152/A248	148.868	148.609
A152/A222	165.511	163.027
A152/A337	173.539	172.399
A152/A420	175.605	177.104
A152/A358	167.525	170.525
A152/A331	159.485	161.47
A152/A304	152.933	150.587
A152/A393	163.058	158.498
A152/A064	168.758	166.607
A152/A184	161.175	162.057
A152/A403	166.951	169.067
A152/A168	165.041	158.204
A152/A106	156.673	157.336
A152/A038	172.601	174.708
A152/A334	165.026	168.73
A152/A003	153.223	148.165
A152/A187	162.138	168.119
A152/A316	175.831	173.614
A152/A081	162.056	162.098
A152/A280	181.608	165.579
A152/A115	162.369	165.212
A152/A408	159.593	157.934
A152/A387	157.792	154.136
A152/A241	156.928	164.363
A152/A114	160.327	156.886
A152/A223	162.763	158.829
A152/A180	162.601	159.045
A152/A092	151.594	154.965
A152/A191	179.924	178.773
A152/A031	166.203	171.997
A152/A407	168.179	164.95
A152/A423	157.363	155.436
A152/A311	156.974	153.869
A152/A159	158.82	162.209
A152/A268	164.171	163.769
A152/A133	174.477	172.021
A152/A205	155.831	152.765
A152/A277	146.183	155.743
A152/A435	172.124	166.454
A152/A170	162.513	162.412
A152/A232	160.43	162.05
A152/A399	175.768	178.29
A152/A293	157.239	153.955
A152/A284	153.122	156.705
A152/A034	158.49	158.752
A152/A402	177.004	175.077
A152/A087	145.591	144.827
A152/A105	143.999	145.452
A152/A047	161.824	162.899
A152/A298	160.848	154.057
A152/A099	150.708	150.901
A152/A013	158.455	154.286
A152/A173	159.719	152.178
A152/A153	165.192	164.399
A152/A005	150.042	148.986
A152/A178	162.641	163.748
A152/A169	173.815	176.596
A152/A302	172.97	169.165
A152/A247	174.937	175.806
A152/A113	163.026	156.412
A152/A426	166.26	162.06
A152/A380	152.69	149.476
A152/A303	159.589	163.543
A152/A120	160.528	156.904
A152/A266	174.853	173.547
A152/A354	185.554	183.115
A152/A322	151.011	155.88
A152/A072	156.267	155.575
A152/A091	138.721	139.989
A152/A250	135.221	138.449
A152/A292	163.304	158.003
A152/A382	145.269	145.77
A152/A078	171.519	173.988
A152/A349	166.41	164.739
A152/A203	159.683	156.813
A152/A254	157.06	157.625
A152/A242	147.18	146.078
A152/A075	174.442	176.369
A152/A016	149.282	150.665
A152/A345	181.491	177.855
A152/A244	165.34	167.866
A152/A151	163.985	160.13
A152/A253	163.405	162.766
A152/A294	151.43	149.947
A152/A102	158.183	160.298
A152/A018	165.812	162.26
A152/A240	166.379	163.511
A152/A438	165.363	166.808
A152/A282	152.366	151.843
A152/A305	171.898	165.143
A152/A285	142.979	139.531
A152/A023	161.581	160.815
A152/A043	155.786	154.291
A152/A039	167.351	163.736
A152/A283	171.707	168.202
A152/A406	161.204	159.882
A152/A190	156.222	152.216
A152/A259	145.632	148.964
A152/A319	171.971	176.035
A152/A155	151.117	153.435
A152/A070	162.311	160.765
A152/A044	169.277	169.416
A152/A264	160.899	162.487
A152/A351	175.366	175.377
A152/A116	160.002	160.033
A152/A256	149.466	140.32
A152/A204	148.358	154.833
A029/A041	153.626	154.593
A029/A032	151.006	146.345
A029/A357	138.18	138.146
A029/A405	161.441	162.229
A029/A370	137.841	134.662
A029/A398	161.65	162.525
A029/A012	140.415	145.304
A029/A011	149.385	150.715
A029/A056	150.415	150.78
A029/A046	143.214	140.941
A029/A150	153.36	151.372
A029/A246	152.96	148.196
A029/A142	147.57	147.391
A029/A288	132.746	130.221
A029/A207	129.42	127.972
A029/A193	155.836	156.438
A029/A054	140.969	139.244
A029/A299	135.706	134.837
A029/A119	150.339	150.595
A029/A269	140.855	144.932
A029/A306	152.65	153.066
A029/A033	156.832	159.2
A029/A035	147.287	148.213
A029/A397	150.699	150.683
A029/A101	143.778	139.124
A029/A272	156.245	155.223
A029/A217	151.435	148.614
A029/A097	153.874	153.36
A029/A428	145.697	143.458
A029/A027	158.788	154.331
A029/A065	148.687	143.773
A029/A015	146.856	143.577
A029/A071	141.609	135.714
A029/A196	146.84	143.757
A029/A395	161.421	168.414
A029/A156	142.709	138.27
A029/A021	158.708	154.509
A029/A436	152.858	154.337
A029/A059	152.797	151.052
A029/A278	148.063	142.432
A029/A296	146.234	147.14
A029/A237	146.978	147.902
A029/A439	151.175	151.44
A029/A425	158.835	154.533
A029/A098	136.515	135.805
A029/A154	128.963	127.874
A029/A014	148.538	154.169
A029/A410	157.075	150.792
A029/A082	150.169	150.787
A029/A279	148.374	141.623
A029/A103	136.25	135.503
A029/A017	163.647	161.17
A029/A412	143.525	147.33
A029/A427	144.034	150.422
A029/A335	161.251	160.044
A029/A429	162.428	162.292
A029/A430	146.807	146.839
A029/A006	156.905	158.701
A029/A121	145.704	143.807
A029/A022	147.854	149.148
A029/A062	154.154	152.839
A029/A088	137.571	130.997
A029/A179	154.71	153.577
A029/A309	139.724	142.481
A029/A147	136.309	139.592
A029/A262	144.739	144.155
A029/A376	133.846	130.672
A029/A037	168.435	167.783
A029/A330	134.373	137.922
A029/A146	146.915	145.834
A029/A020	151.153	150.636
A029/A392	149.277	149.463
A029/A381	139.337	129.5
A029/A422	152.128	144.49
A029/A083	142.091	134.701
A029/A164	132.613	134.604
A029/A257	144.52	146.908
A029/A175	149.187	152.579
A029/A073	141.476	137.573
A029/A271	125.071	117.772
A029/A432	141.384	140.671
A029/A055	154.185	154.267
A029/A174	149.378	152.211
A029/A177	140.483	138.436
A029/A211	143.195	143.224
A029/A025	150.67	149.229
A029/A040	157.247	152.157
A029/A141	150.302	147.884
A029/A060	148.137	150.368
A029/A375	157.486	159.447
A029/A010	154.629	150.874
A029/A166	158.177	160.977
A029/A260	144.456	143.469
A029/A328	151.373	146.144
A029/A325	124.931	122.134
A029/A248	134.91	132.882
A029/A222	151.553	146.693
A029/A337	159.581	161.383
A029/A420	161.647	163.848
A029/A358	153.567	159.791
A029/A331	145.527	144.238
A029/A304	138.975	139.045
A029/A393	149.1	146.09
A029/A064	154.8	153.078
A029/A184	147.218	150.203
A029/A403	152.993	151.677
A029/A168	151.083	145.005
A029/A106	142.715	139.147
A029/A038	158.643	160.705
A029/A334	151.068	150.995
A029/A003	139.265	138.701
A029/A187	148.18	153.182
A029/A316	161.873	157.964
A029/A081	148.098	152.742
A029/A280	167.65	158.924
A029/A115	148.411	147.969
A029/A408	145.636	144.795
A029/A387	143.834	142.424
A029/A241	142.97	142.203
A029/A114	146.369	142.241
A029/A223	148.805	146.969
A029/A180	148.643	146.751
A029/A092	137.637	137.894
A029/A191	165.966	165.792
A029/A031	152.245	144.173
A029/A407	154.221	150.768
A029/A423	143.405	146.452
A029/A311	143.016	142.928
A029/A159	144.862	145.185
A029/A268	150.213	150.071
A029/A133	160.519	158.933
A029/A205	141.873	139.095
A029/A277	132.225	140.965
A029/A435	158.166	162.922
A029/A170	148.555	149.885
A029/A232	146.472	151.97
A029/A399	161.81	161.535
A029/A293	143.281	141.079
A029/A284	139.164	135.372
A029/A034	144.532	145.421
A029/A402	163.046	161.785
A029/A087	131.633	130.211
A029/A105	130.041	127.273
A029/A047	147.866	147.931
A029/A298	146.89	149.008
A029/A099	136.75	138.024
A029/A013	144.497	146.475
A029/A173	145.761	142.777
A029/A153	151.234	148.719
A029/A005	136.084	139.456
A029/A178	148.684	148.15
A029/A169	159.857	160.358
A029/A302	159.012	151.694
A029/A247	160.979	161.89
A029/A113	149.068	152.355
A029/A426	152.302	151.982
A029/A380	138.732	130.972
A029/A303	145.631	143.779
A029/A120	146.57	145.235
A029/A266	160.895	161.985
A029/A354	171.597	172.679
A029/A322	137.054	143.084
A029/A072	142.309	142.384
A029/A091	124.763	122.207
A029/A250	121.263	134.278
A029/A292	149.346	150.14
A029/A382	131.311	130.159
A029/A078	157.561	155.574
A029/A349	152.452	146.166
A029/A203	145.726	143.741
A029/A254	143.102	148.438
A029/A242	133.222	128.14
A029/A075	160.484	160.144
A029/A016	135.324	140.606
A029/A345	167.533	161.36
A029/A244	151.382	151.523
A029/A151	150.027	148.422
A029/A253	149.447	153.981
A029/A294	137.472	138.415
A029/A102	144.225	134.978
A029/A018	151.854	154.391
A029/A240	152.421	151.375
A029/A438	151.405	151.815
A029/A282	138.408	140.395
A029/A305	157.94	155.569
A029/A285	129.021	132.963
A029/A023	147.623	145.882
A029/A043	141.828	135.751
A029/A039	153.393	154.458
A029/A283	157.749	154.129
A029/A406	147.246	146.925
A029/A190	142.264	142.009
A029/A259	131.674	139.034
A029/A319	158.013	158.183
A029/A155	137.159	130.362
A029/A070	148.353	143.293
A029/A044	155.319	158.578
A029/A264	146.941	148.1
A029/A351	161.408	158.644
A029/A116	146.044	145.354
A029/A256	135.508	130.705
A029/A204	134.4	140.922
A041/A032	166.239	173
A041/A357	153.412	152.987
A041/A405	176.674	170.938
A041/A370	153.073	154.576
A041/A398	176.882	173.725
A041/A012	155.647	160.852
A041/A011	164.617	175.159
A041/A056	165.647	166.766
A041/A046	158.446	165.764
A041/A150	168.593	171.013
A041/A246	168.192	165.406
A041/A142	162.802	163.579
A041/A288	147.979	150.975
A041/A207	144.653	153.905
A041/A193	171.068	170.779
A041/A054	156.201	156.048
A041/A299	150.938	154.401
A041/A119	165.571	164.648
A041/A269	156.088	161.955
A041/A306	167.882	171.955
A041/A033	172.064	178.47
A041/A035	162.519	169.104
A041/A397	165.932	165.989
A041/A101	159.011	161.127
A041/A272	171.477	175.218
A041/A217	166.667	164.715
A041/A097	169.107	165.844
A041/A428	160.929	161.357
A041/A027	174.02	169.385
A041/A065	163.92	170.506
A041/A015	162.088	160.803
A041/A071	156.842	160.395
A041/A196	162.072	165.017
A041/A395	176.653	179.459
A041/A156	157.941	162.816
A041/A021	173.94	164.695
A041/A436	168.09	167.571
A041/A059	168.029	172.423
A041/A278	163.296	160.361
A041/A296	161.466	165.867
A041/A237	162.211	158.687
A041/A439	166.407	170.834
A041/A425	174.067	171.848
A041/A098	151.748	143.691
A041/A154	144.195	144.861
A041/A014	163.771	167.223
A041/A410	172.307	168.064
A041/A082	165.402	166.018
A041/A279	163.606	161.179
A041/A103	151.482	152.941
A041/A017	178.879	172.648
A041/A412	158.757	162.908
A041/A427	159.267	165.194
A041/A335	176.483	176.382
A041/A429	177.66	179.842
A041/A430	162.039	164.204
A041/A006	172.138	173.039
A041/A121	160.936	161.903
A041/A022	163.086	169.953
A041/A062	169.387	189.051
A041/A088	152.803	152.045
A041/A179	169.943	173.699
A041/A309	154.957	153.125
A041/A147	151.542	159.771
A041/A262	159.971	162.299
A041/A376	149.078	152.746
A041/A037	183.667	184.152
A041/A330	149.605	157.473
A041/A146	162.147	165.086
A041/A020	166.385	170.37
A041/A392	164.51	172.348
A041/A381	154.569	154.035
A041/A422	167.36	161.947
A041/A083	157.324	163.606
A041/A164	147.845	155.139
A041/A257	159.752	163.632
A041/A175	164.42	167.871
A041/A073	156.708	157.416
A041/A271	140.303	137.633
A041/A432	156.616	156.545
A041/A055	169.417	174.483
A041/A174	164.611	169.023
A041/A177	155.715	156.109
A041/A211	158.427	165.821
A041/A025	165.903	168.934
A041/A040	172.479	176.297
A041/A141	165.535	166.945
A041/A060	163.37	164.564
A041/A375	172.719	167.77
A041/A010	169.862	169.214
A041/A166	173.409	176.825
A041/A260	159.689	159.436
A041/A328	166.605	166.264
A041/A325	140.164	145.962
A041/A248	150.143	151.736
A041/A222	166.786	165.585
A041/A337	174.813	180.97
A041/A420	176.879	171.998
A041/A358	168.799	172.486
A041/A331	160.76	163.294
A041/A304	154.207	158.103
A041/A393	164.332	160.179
A041/A064	170.032	176.567
A041/A184	162.45	167.744
A041/A403	168.225	169.477
A041/A168	166.315	166.757
A041/A106	157.948	158.822
A041/A038	173.875	175.558
A041/A334	166.3	169.905
A041/A003	154.497	154.689
A041/A187	163.412	171.358
A041/A316	177.106	176.036
A041/A081	163.331	163.163
A041/A280	182.882	171.652
A041/A115	163.644	169.955
A041/A408	160.868	167.118
A041/A387	159.066	159.818
A041/A241	158.202	160.427
A041/A114	161.601	162.282
A041/A223	164.037	153.98
A041/A180	163.875	168.901
A041/A092	152.869	161.268
A041/A191	181.198	181.09
A041/A031	167.478	170.701
A041/A407	169.454	165.778
A041/A423	158.638	153.693
A041/A311	158.248	158.478
A041/A159	160.094	159.738
A041/A268	165.446	167.505
A041/A133	175.751	172.446
A041/A205	157.106	159.779
A041/A277	147.457	155.178
A041/A435	173.398	177.273
A041/A170	163.787	164.425
A041/A232	161.704	167.161
A041/A399	177.042	177.255
A041/A293	158.514	156.104
A041/A284	154.397	153.669
A041/A034	159.764	152.332
A041/A402	178.279	175.821
A041/A087	146.865	151.097
A041/A105	145.273	154.724
A041/A047	163.098	170.634
A041/A298	162.122	170.657
A041/A099	151.983	156.887
A041/A013	159.729	170.782
A041/A173	160.993	162.514
A041/A153	166.466	156.649
A041/A005	151.316	158.086
A041/A178	163.916	164.088
A041/A169	175.09	170.827
A041/A302	174.244	170.119
A041/A247	176.211	179.279
A041/A113	164.3	166.861
A041/A426	167.534	163.552
A041/A380	153.965	152.572
A041/A303	160.863	165.311
A041/A120	161.803	163.823
A041/A266	176.127	168.347
A041/A354	186.829	184.048
A041/A322	152.286	158.258
A041/A072	157.541	158.386
A041/A091	139.996	146.919
A041/A250	136.495	149.248
A041/A292	164.579	162.827
A041/A382	146.544	149.271
A041/A078	172.793	163.652
A041/A349	167.684	161.334
A041/A203	160.958	157.769
A041/A254	158.334	162.615
A041/A242	148.454	151.402
A041/A075	175.717	172.46
A041/A016	150.556	155.796
A041/A345	182.765	177.499
A041/A244	166.614	164.154
A041/A151	165.259	167.028
A041/A253	164.68	162.767
A041/A294	152.704	155.854
A041/A102	159.457	161.098
A041/A018	167.086	170.887
A041/A240	167.653	164.897
A041/A438	166.637	166.13
A041/A282	153.641	159.184
A041/A305	173.172	172.003
A041/A285	144.253	148.019
A041/A023	162.855	160.049
A041/A043	157.061	158.52
A041/A039	168.625	160.4
A041/A283	172.981	172.177
A041/A406	162.478	165.723
A041/A190	157.496	160.007
A041/A259	146.906	152.221
A041/A319	173.246	172.44
A041/A155	152.391	153.933
A041/A070	163.585	158.364
A041/A044	170.551	162.608
A041/A264	162.173	166.824
A041/A351	176.64	172.462
A041/A116	161.276	159.191
A041/A256	150.741	150.147
A041/A204	149.633	159.762
A032/A357	150.793	151.145
A032/A405	174.054	166.877
A032/A370	150.454	150.18
A032/A398	174.262	173.21
A032/A012	153.028	155.298
A032/A011	161.997	162.595
A032/A056	163.027	163.227
A032/A046	155.826	162.312
A032/A150	165.973	164.092
A032/A246	165.572	168.627
A032/A142	160.183	162.872
A032/A288	145.359	145.432
A032/A207	142.033	142.65
A032/A193	168.448	166.502
A032/A054	153.581	147.619
A032/A299	148.319	151.171
A032/A119	162.952	158.215
A032/A269	153.468	153.081
A032/A306	165.262	164.347
A032/A033	169.444	170.256
A032/A035	159.899	160.517
A032/A397	163.312	167.589
A032/A101	156.391	151.689
A032/A272	168.858	168.498
A032/A217	164.047	166.114
A032/A097	166.487	165.456
A032/A428	158.309	160.301
A032/A027	171.401	167.65
A032/A065	161.3	165.675
A032/A015	159.469	159.338
A032/A071	154.222	154.892
A032/A196	159.452	161.17
A032/A395	174.034	174.814
A032/A156	155.321	155.375
A032/A021	171.321	165.554
A032/A436	165.47	168.205
A032/A059	165.409	168.854
A032/A278	160.676	159.746
A032/A296	158.846	160.061
A032/A237	159.591	162.334
A032/A439	163.787	163.39
A032/A425	171.447	173.882
A032/A098	149.128	143.406
A032/A154	141.575	139.673
A032/A014	161.151	167.72
A032/A410	169.687	166.46
A032/A082	162.782	166.249
A032/A279	160.987	160.099
A032/A103	148.862	149.78
A032/A017	176.26	174.698
A032/A412	156.137	158.42
A032/A427	156.647	163.558
A032/A335	173.863	174.052
A032/A429	175.041	174.419
A032/A430	159.42	160.668
A032/A006	169.518	173.15
A032/A121	158.316	159.142
A032/A022	160.466	165.486
A032/A062	166.767	172.014
A032/A088	150.183	147.674
A032/A179	167.323	166.538
A032/A309	152.337	151.909
A032/A147	148.922	153.218
A032/A262	157.351	157.79
A032/A376	146.458	145.427
A032/A037	181.047	178.128
A032/A330	146.986	152.291
A032/A146	159.528	164.998
A032/A020	163.766	163.971
A032/A392	161.89	164.051
A032/A381	151.95	148.301
A032/A422	164.741	161.677
A032/A083	154.704	151.943
A032/A164	145.225	144.858
A032/A257	157.132	161.274
A032/A175	161.8	161.396
A032/A073	154.088	149.317
A032/A271	137.683	131.372
A032/A432	153.997	153.683
A032/A055	166.797	165.077
A032/A174	161.991	159.712
A032/A177	153.095	153.638
A032/A211	155.807	161.796
A032/A025	163.283	164.693
A032/A040	169.859	168.238
A032/A141	162.915	163.266
A032/A060	160.75	161.445
A032/A375	170.099	169.149
A032/A010	167.242	167.429
A032/A166	170.789	175.53
A032/A260	157.069	155.235
A032/A328	163.985	159.738
A032/A325	137.544	134.215
A032/A248	147.523	146.599
A032/A222	164.166	162.776
A032/A337	172.193	174.736
A032/A420	174.26	170.989
A032/A358	166.179	170.652
A032/A331	158.14	155.998
A032/A304	151.588	157.409
A032/A393	161.713	163.861
A032/A064	167.412	176.626
A032/A184	159.83	163.141
A032/A403	165.605	166.191
A032/A168	163.696	161.83
A032/A106	155.328	156.01
A032/A038	171.255	172.69
A032/A334	163.681	164.351
A032/A003	151.877	149.985
A032/A187	160.792	163.36
A032/A316	174.486	173.423
A032/A081	160.711	156.03
A032/A280	180.263	170.003
A032/A115	161.024	164.763
A032/A408	158.248	158.282
A032/A387	156.446	155.211
A032/A241	155.583	158.649
A032/A114	158.981	152.931
A032/A223	161.417	159.805
A032/A180	161.255	163.22
A032/A092	150.249	155.094
A032/A191	178.578	179.577
A032/A031	164.858	162.819
A032/A407	166.834	170.901
A032/A423	156.018	156.5
A032/A311	155.629	158.949
A032/A159	157.475	158.064
A032/A268	162.826	164.954
A032/A133	173.131	174.782
A032/A205	154.486	153.519
A032/A277	144.837	150.982
A032/A435	170.778	175.581
A032/A170	161.168	159.661
A032/A232	159.085	165.409
A032/A399	174.423	177.266
A032/A293	155.894	157
A032/A284	151.777	148.442
A032/A034	157.144	156.966
A032/A402	175.659	173.722
A032/A087	144.246	143.674
A032/A105	142.653	146.659
A032/A047	160.479	163.784
A032/A298	159.503	165.921
A032/A099	149.363	150.025
A032/A013	157.109	157.81
A032/A173	158.373	158.135
A032/A153	163.847	160.928
A032/A005	148.697	153.059
A032/A178	161.296	157.363
A032/A169	172.47	170.256
A032/A302	171.625	168.001
A032/A247	173.591	174.733
A032/A113	161.68	166.559
A032/A426	164.914	163.201
A032/A380	151.345	148.915
A032/A303	158.243	157.615
A032/A120	159.183	157.319
A032/A266	173.507	168.623
A032/A354	184.209	182.334
A032/A322	149.666	156.218
A032/A072	154.921	154.997
A032/A091	137.376	140.154
A032/A250	133.875	141.969
A032/A292	161.959	156.813
A032/A382	143.924	142.8
A032/A078	170.174	165.38
A032/A349	165.065	157.893
A032/A203	158.338	154.449
A032/A254	155.715	160.424
A032/A242	145.835	142.736
A032/A075	173.097	171.052
A032/A016	147.937	153.024
A032/A345	180.145	174.157
A032/A244	163.995	159.922
A032/A151	162.639	163.841
A032/A253	162.06	163.119
A032/A294	150.085	146.801
A032/A102	156.837	153.179
A032/A018	164.466	165.825
A032/A240	165.033	159.799
A032/A438	164.017	162.199
A032/A282	151.021	149.732
A032/A305	170.552	167.919
A032/A285	141.633	143.718
A032/A023	160.236	159.672
A032/A043	154.441	153.146
A032/A039	166.005	161.842
A032/A283	170.361	168.903
A032/A406	159.858	161.285
A032/A190	154.876	153.436
A032/A259	144.287	149.691
A032/A319	170.626	171.253
A032/A155	149.771	148.085
A032/A070	160.965	158.337
A032/A044	167.931	169.571
A032/A264	159.553	154.787
A032/A351	174.02	172.098
A032/A116	158.657	158.013
A032/A256	148.121	145.338
A032/A204	147.013	151.117
A357/A405	161.228	155.84
A357/A370	137.627	129.783
A357/A398	161.436	162.701
A357/A012	140.201	141.078
A357/A011	149.171	153.903
A357/A056	150.201	152.626
A357/A046	143	140.559
A357/A150	153.147	145.759
A357/A246	152.746	148.708
A357/A142	147.356	144.277
A357/A288	132.533	130.117
A357/A207	129.207	127.132
A357/A193	155.622	154.873
A357/A054	140.755	138.858
A357/A299	135.492	133.079
A357/A119	150.125	147.485
A357/A269	140.642	146.413
A357/A306	152.436	153.105
A357/A033	156.618	156.951
A357/A035	147.073	145.937
A357/A397	150.486	149.241
A357/A101	143.565	138.671
A357/A272	156.031	150.891
A357/A217	151.221	144.145
A357/A097	153.661	153.91
A357/A428	145.483	139.031
A357/A027	158.574	163.495
A357/A065	148.474	149.682
A357/A015	146.642	146.226
A357/A071	141.396	134.28
A357/A196	146.626	145.55
A357/A395	161.207	163.113
A357/A156	142.495	142.687
A357/A021	158.494	154.126
A357/A436	152.644	135.872
A357/A059	152.583	150.991
A357/A278	147.85	139.418
A357/A296	146.02	144.168
A357/A237	146.765	141.789
A357/A439	150.961	153.049
A357/A425	158.621	156.409
A357/A098	136.302	134.993
A357/A154	128.749	128.941
A357/A014	148.325	152.318
A357/A410	156.861	147.905
A357/A082	149.956	148.93
A357/A279	148.16	139.595
A357/A103	136.036	137.985
A357/A017	163.433	164.215
A357/A412	143.311	144.081
A357/A427	143.821	147.48
A357/A335	161.037	157.99
A357/A429	162.214	157.643
A357/A430	146.593	147.742
A357/A006	156.692	155.498
A357/A121	145.49	143.264
A357/A022	147.64	150.773
A357/A062	153.941	151.642
A357/A088	137.357	137.107
A357/A179	154.497	154.265
A357/A309	139.511	137.041
A357/A147	136.096	136.609
A357/A262	144.525	135.268
A357/A376	133.632	133.513
A357/A037	168.221	166.625
A357/A330	134.159	141.081
A357/A146	146.701	142.342
A357/A020	150.939	153.294
A357/A392	149.064	147.02
A357/A381	139.123	136.682
A357/A422	151.914	140.12
A357/A083	141.878	138.2
A357/A164	132.399	129.771
A357/A257	144.306	146.047
A357/A175	148.974	145.164
A357/A073	141.262	142.068
A357/A271	124.857	122.671
A357/A432	141.17	137.113
A357/A055	153.971	158.404
A357/A174	149.164	147.819
A357/A177	140.269	143.624
A357/A211	142.981	140.719
A357/A025	150.457	153.599
A357/A040	157.033	157.117
A357/A141	150.089	152.88
A357/A060	147.924	146.973
A357/A375	157.272	156.239
A357/A010	154.416	150.252
A357/A166	157.963	157.801
A357/A260	144.243	143.306
A357/A328	151.159	146.926
A357/A325	124.718	128.363
A357/A248	134.697	136.384
A357/A222	151.34	146.583
A357/A337	159.367	158.969
A357/A420	161.433	156.676
A357/A358	153.353	154.955
A357/A331	145.314	144.919
A357/A304	138.761	135.386
A357/A393	148.886	146.171
A357/A064	154.586	150.846
A357/A184	147.004	147.581
A357/A403	152.779	150.927
A357/A168	150.869	143.717
A357/A106	142.502	138.64
A357/A038	158.429	162.464
A357/A334	150.854	151.214
A357/A003	139.051	131.911
A357/A187	147.966	151.805
A357/A316	161.66	158.9
A357/A081	147.885	145.488
A357/A280	167.436	157.314
A357/A115	148.198	150.217
A357/A408	145.422	145.394
A357/A387	143.62	138.19
A357/A241	142.756	136.851
A357/A114	146.155	139.908
A357/A223	148.591	137.635
A357/A180	148.429	150.394
A357/A092	137.423	140.835
A357/A191	165.752	163.376
A357/A031	152.032	150.682
A357/A407	154.008	151.629
A357/A423	143.192	136.621
A357/A311	142.802	143.541
A357/A159	144.648	147.256
A357/A268	150	144.409
A357/A133	160.305	153.643
A357/A205	141.66	139.814
A357/A277	132.011	141.832
A357/A435	157.952	149.468
A357/A170	148.341	145.882
A357/A232	146.258	148.091
A357/A399	161.596	157.086
A357/A293	143.068	143.763
A357/A284	138.951	143.147
A357/A034	144.318	137.57
A357/A402	162.833	159.686
A357/A087	131.419	134.1
A357/A105	129.827	124.802
A357/A047	147.652	146.103
A357/A298	146.676	151.166
A357/A099	136.537	133.791
A357/A013	144.283	150.317
A357/A173	145.547	142.898
A357/A153	151.02	146.94
A357/A005	135.87	135.613
A357/A178	148.47	150.698
A357/A169	159.644	157.349
A357/A302	158.798	155.602
A357/A247	160.765	159.878
A357/A113	148.854	140.323
A357/A426	152.088	146.444
A357/A380	138.519	137.624
A357/A303	145.417	143.228
A357/A120	146.357	138.438
A357/A266	160.681	155.568
A357/A354	171.383	170.58
A357/A322	136.84	144.813
A357/A072	142.095	139.865
A357/A091	124.55	125.684
A357/A250	121.049	127.659
A357/A292	149.133	143.258
A357/A382	131.098	126.912
A357/A078	157.347	152.215
A357/A349	152.238	144.719
A357/A203	145.512	144.14
A357/A254	142.888	143.718
A357/A242	133.008	135.148
A357/A075	160.271	160.674
A357/A016	135.11	139.232
A357/A345	167.319	163.315
A357/A244	151.168	151.016
A357/A151	149.813	143.808
A357/A253	149.234	145.546
A357/A294	137.258	133.734
A357/A102	144.011	140.323
A357/A018	151.64	151.323
A357/A240	152.207	150.1
A357/A438	151.191	151.771
A357/A282	138.195	132.617
A357/A305	157.726	148.816
A357/A285	128.807	129.444
A357/A023	147.409	144.75
A357/A043	141.615	136.747
A357/A039	153.179	146.96
A357/A283	157.535	150.875
A357/A406	147.032	143.62
A357/A190	142.05	140.077
A357/A259	131.46	137.797
A357/A319	157.8	156.638
A357/A155	136.945	140.265
A357/A070	148.139	145.726
A357/A044	155.105	148.115
A357/A264	146.727	140.834
A357/A351	161.194	156.688
A357/A116	145.83	138.712
A357/A256	135.295	127.879
A357/A204	134.186	145.298
A405/A370	160.889	157.233
A405/A398	184.697	175.905
A405/A012	163.463	161.777
A405/A011	172.432	169.085
A405/A056	173.462	177.852
A405/A046	166.261	165.448
A405/A150	176.408	174.179
A405/A246	176.007	175.471
A405/A142	170.618	168.187
A405/A288	155.794	148.505
A405/A207	152.468	157.773
A405/A193	178.883	172.492
A405/A054	164.016	160.767
A405/A299	158.754	156.329
A405/A119	173.387	176.502
A405/A269	163.903	162.386
A405/A306	175.697	173.158
A405/A033	179.879	174.052
A405/A035	170.335	167.158
A405/A397	173.747	171.251
A405/A101	166.826	165.363
A405/A272	179.293	180.822
A405/A217	174.482	173.709
A405/A097	176.922	177.164
A405/A428	168.744	169.689
A405/A027	181.836	179.169
A405/A065	171.735	172.974
A405/A015	169.904	168.77
A405/A071	164.657	163.232
A405/A196	169.887	169.47
A405/A395	184.469	183.297
A405/A156	165.757	164.209
A405/A021	181.756	173.035
A405/A436	175.906	173.851
A405/A059	175.844	174.562
A405/A278	171.111	167.948
A405/A296	169.282	173.28
A405/A237	170.026	163.064
A405/A439	174.222	167.173
A405/A425	181.882	177.68
A405/A098	159.563	149.508
A405/A154	152.011	151.545
A405/A014	171.586	164.808
A405/A410	180.123	178.413
A405/A082	173.217	175.075
A405/A279	171.422	168.792
A405/A103	159.297	161.413
A405/A017	186.695	179.134
A405/A412	166.572	166.48
A405/A427	167.082	164.335
A405/A335	184.299	185.739
A405/A429	185.476	186.732
A405/A430	169.855	166.823
A405/A006	179.953	177.28
A405/A121	168.752	170.856
A405/A022	170.902	175.124
A405/A062	177.202	172.309
A405/A088	160.618	155.985
A405/A179	177.758	168.079
A405/A309	162.772	158.39
A405/A147	159.357	153.798
A405/A262	167.786	167.639
A405/A376	156.893	155.165
A405/A037	191.482	189.939
A405/A330	157.421	154.704
A405/A146	169.963	174.17
A405/A020	174.201	171.766
A405/A392	172.325	168.9
A405/A381	162.385	157.927
A405/A422	175.176	169.935
A405/A083	165.139	163.728
A405/A164	155.661	156.581
A405/A257	167.567	159.817
A405/A175	172.235	169.272
A405/A073	164.523	162.685
A405/A271	148.118	143.163
A405/A432	164.432	162.392
A405/A055	177.233	179.367
A405/A174	172.426	166.939
A405/A177	163.531	157.945
A405/A211	166.242	163.193
A405/A025	173.718	171.702
A405/A040	180.294	173.705
A405/A141	173.35	167.01
A405/A060	171.185	171.443
A405/A375	180.534	175.647
A405/A010	177.677	175.722
A405/A166	181.224	179.358
A405/A260	167.504	162.445
A405/A328	174.421	161.576
A405/A325	147.979	145.947
A405/A248	157.958	154.328
A405/A222	174.601	173.245
A405/A337	182.628	185.449
A405/A420	184.695	169.458
A405/A358	176.615	170.17
A405/A331	168.575	167.459
A405/A304	162.023	162.722
A405/A393	172.148	169.756
A405/A064	177.847	176.894
A405/A184	170.265	163.498
A405/A403	176.04	174.858
A405/A168	174.131	173.773
A405/A106	165.763	165.882
A405/A038	181.69	173.825
A405/A334	174.116	173.163
A405/A003	162.313	153.489
A405/A187	171.227	166.235
A405/A316	184.921	178.054
A405/A081	171.146	168.338
A405/A280	190.698	185.091
A405/A115	171.459	177.104
A405/A408	168.683	167.329
A405/A387	166.881	162.591
A405/A241	166.018	164.557
A405/A114	169.416	167.913
A405/A223	171.852	167.742
A405/A180	171.69	168.193
A405/A092	160.684	156.222
A405/A191	189.013	184.286
A405/A031	175.293	168.95
A405/A407	177.269	172.457
A405/A423	166.453	161.843
A405/A311	166.064	165.245
A405/A159	167.91	164.763
A405/A268	173.261	177.219
A405/A133	183.566	180.704
A405/A205	164.921	156.587
A405/A277	155.272	156.872
A405/A435	181.213	183.975
A405/A170	171.603	171.198
A405/A232	169.52	169.277
A405/A399	184.858	184.889
A405/A293	166.329	162.528
A405/A284	162.212	162.442
A405/A034	167.58	166.698
A405/A402	186.094	179.051
A405/A087	154.681	155.154
A405/A105	153.088	151.483
A405/A047	170.914	170.35
A405/A298	169.938	173.648
A405/A099	159.798	159.562
A405/A013	167.544	167.306
A405/A173	168.808	165.888
A405/A153	174.282	165.889
A405/A005	159.132	161.87
A405/A178	171.731	166.254
A405/A169	182.905	172.849
A405/A302	182.06	174.73
A405/A247	184.026	179.351
A405/A113	172.115	174.041
A405/A426	175.35	173.411
A405/A380	161.78	156.117
A405/A303	168.679	171.745
A405/A120	169.618	168.369
A405/A266	183.942	169.523
A405/A354	194.644	189.37
A405/A322	160.101	166.414
A405/A072	165.356	161.251
A405/A091	147.811	146.075
A405/A250	144.311	152.279
A405/A292	172.394	171.888
A405/A382	154.359	150.439
A405/A078	180.609	174.827
A405/A349	175.5	164.329
A405/A203	168.773	172.596
A405/A254	166.15	159.543
A405/A242	156.27	149.907
A405/A075	183.532	179.023
A405/A016	158.372	161.156
A405/A345	190.58	174.06
A405/A244	174.43	171.871
A405/A151	173.074	171.647
A405/A253	172.495	166.166
A405/A294	160.52	152.68
A405/A102	167.272	160.585
A405/A018	174.901	174.147
A405/A240	175.468	167.2
A405/A438	174.452	169.479
A405/A282	161.456	160.172
A405/A305	180.987	176.082
A405/A285	152.068	152.034
A405/A023	170.671	166.728
A405/A043	164.876	165.08
A405/A039	176.44	172.19
A405/A283	180.796	170.957
A405/A406	170.293	165.949
A405/A190	165.311	159.166
A405/A259	154.722	162.45
A405/A319	181.061	171.428
A405/A155	160.206	157.956
A405/A070	171.4	170.439
A405/A044	178.367	176.902
A405/A264	169.988	162.035
A405/A351	184.455	171.448
A405/A116	169.092	166.192
A405/A256	158.556	153.82
A405/A204	157.448	163.997
A370/A398	161.097	164.405
A370/A012	139.863	135.925
A370/A011	148.832	143.12
A370/A056	149.862	152.296
A370/A046	142.661	144.135
A370/A150	152.808	151.55
A370/A246	152.407	152.822
A370/A142	147.017	144.923
A370/A288	132.194	129.087
A370/A207	128.868	125.741
A370/A193	155.283	157.048
A370/A054	140.416	136.292
A370/A299	135.154	132.973
A370/A119	149.786	151.266
A370/A269	140.303	140.318
A370/A306	152.097	147.803
A370/A033	156.279	157.362
A370/A035	146.734	144.751
A370/A397	150.147	147.865
A370/A101	143.226	142.455
A370/A272	155.693	151.543
A370/A217	150.882	147.992
A370/A097	153.322	152.665
A370/A428	145.144	140.834
A370/A027	158.236	160.709
A370/A065	148.135	150.519
A370/A015	146.304	142.229
A370/A071	141.057	134.491
A370/A196	146.287	145.45
A370/A395	160.869	162.362
A370/A156	142.156	140.407
A370/A021	158.156	154.21
A370/A436	152.305	146.902
A370/A059	152.244	154.271
A370/A278	147.511	140.64
A370/A296	145.681	147.944
A370/A237	146.426	150.665
A370/A439	150.622	142.052
A370/A425	158.282	156.232
A370/A098	135.963	128.35
A370/A154	128.41	127.502
A370/A014	147.986	150.163
A370/A410	156.522	154.514
A370/A082	149.617	151.328
A370/A279	147.822	140.631
A370/A103	135.697	132.836
A370/A017	163.094	163.161
A370/A412	142.972	142.014
A370/A427	143.482	140.199
A370/A335	160.698	162.914
A370/A429	161.876	159.278
A370/A430	146.255	144.75
A370/A006	156.353	153.414
A370/A121	145.151	145.438
A370/A022	147.301	145.825
A370/A062	153.602	147.279
A370/A088	137.018	139.291
A370/A179	154.158	146.668
A370/A309	139.172	142.561
A370/A147	135.757	131.606
A370/A262	144.186	145.789
A370/A376	133.293	128.316
A370/A037	167.882	163.136
A370/A330	133.821	134.776
A370/A146	146.363	142.985
A370/A020	150.601	147.715
A370/A392	148.725	143.478
A370/A381	138.785	137.443
A370/A422	151.576	142.714
A370/A083	141.539	133.549
A370/A164	132.06	127.851
A370/A257	143.967	141.439
A370/A175	148.635	144.94
A370/A073	140.923	142.338
A370/A271	124.518	122.743
A370/A432	140.832	139.235
A370/A055	153.632	155.761
A370/A174	148.826	146.546
A370/A177	139.93	135.288
A370/A211	142.642	139.364
A370/A025	150.118	147.841
A370/A040	156.694	153.701
A370/A141	149.75	146.163
A370/A060	147.585	152.61
A370/A375	156.934	155.092
A370/A010	154.077	151.527
A370/A166	157.624	154.099
A370/A260	143.904	140.539
A370/A328	150.82	149.354
A370/A325	124.379	125.547
A370/A248	134.358	130.305
A370/A222	151.001	146.691
A370/A337	159.028	152.086
A370/A420	161.095	162.075
A370/A358	153.014	152.85
A370/A331	144.975	146.672
A370/A304	138.423	136.093
A370/A393	148.548	138.364
A370/A064	154.247	149.629
A370/A184	146.665	142.308
A370/A403	152.44	150.949
A370/A168	150.531	145.479
A370/A106	142.163	142.58
A370/A038	158.09	156.366
A370/A334	150.516	149.329
A370/A003	138.712	130.58
A370/A187	147.627	141.91
A370/A316	161.321	158.807
A370/A081	147.546	150.897
A370/A280	167.098	160.036
A370/A115	147.859	150.845
A370/A408	145.083	142.905
A370/A387	143.281	137.9
A370/A241	142.417	145.631
A370/A114	145.816	143.813
A370/A223	148.252	145.701
A370/A180	148.09	142.987
A370/A092	137.084	135.081
A370/A191	165.413	166.16
A370/A031	151.693	153.604
A370/A407	153.669	150.124
A370/A423	142.853	143.094
A370/A311	142.464	142.259
A370/A159	144.309	142.508
A370/A268	149.661	146.405
A370/A133	159.966	158.915
A370/A205	141.321	133.264
A370/A277	131.672	134.053
A370/A435	157.613	155.654
A370/A170	148.003	145.622
A370/A232	145.92	147.195
A370/A399	161.258	159.299
A370/A293	142.729	140.15
A370/A284	138.612	134.837
A370/A034	143.979	145.135
A370/A402	162.494	162.907
A370/A087	131.081	131.674
A370/A105	129.488	126.468
A370/A047	147.313	147.99
A370/A298	146.338	148.037
A370/A099	136.198	140.429
A370/A013	143.944	140.043
A370/A173	145.208	142.747
A370/A153	150.681	146.102
A370/A005	135.532	138.039
A370/A178	148.131	155.303
A370/A169	159.305	160.425
A370/A302	158.46	151.828
A370/A247	160.426	163.448
A370/A113	148.515	142.986
A370/A426	151.749	147.066
A370/A380	138.18	138.026
A370/A303	145.078	140.944
A370/A120	146.018	141.188
A370/A266	160.342	159.175
A370/A354	171.044	175.915
A370/A322	136.501	142.694
A370/A072	141.756	139.853
A370/A091	124.211	122.422
A370/A250	120.71	129.114
A370/A292	148.794	144.182
A370/A382	130.759	129.801
A370/A078	157.008	152.045
A370/A349	151.9	151.168
A370/A203	145.173	142.022
A370/A254	142.55	138.128
A370/A242	132.67	129.126
A370/A075	159.932	162.611
A370/A016	134.772	137.432
A370/A345	166.98	171.909
A370/A244	150.83	150.806
A370/A151	149.474	148.148
A370/A253	148.895	149.706
A370/A294	136.92	135.966
A370/A102	143.672	143.512
A370/A018	151.301	150.548
A370/A240	151.868	153.232
A370/A438	150.852	149.617
A370/A282	137.856	136.186
A370/A305	157.387	150.973
A370/A285	128.468	127.674
A370/A023	147.071	143.652
A370/A043	141.276	136.243
A370/A039	152.84	147.569
A370/A283	157.196	151.809
A370/A406	146.693	145.627
A370/A190	141.711	136.309
A370/A259	131.122	134.658
A370/A319	157.461	167.246
A370/A155	136.606	138.608
A370/A070	147.8	146.964
A370/A044	154.766	155.038
A370/A264	146.388	143.287
A370/A351	160.855	167.904
A370/A116	145.491	145.836
A370/A256	134.956	130.028
A370/A204	133.848	143.43
A398/A012	163.671	166.869
A398/A011	172.641	175.701
A398/A056	173.671	179.731
A398/A046	166.47	168.601
A398/A150	176.616	178.62
A398/A246	176.216	177.424
A398/A142	170.826	167.099
A398/A288	156.002	152.981
A398/A207	152.676	156.196
A398/A193	179.092	175.967
A398/A054	164.225	159.816
A398/A299	158.962	156.965
A398/A119	173.595	177.468
A398/A269	164.111	169.386
A398/A306	175.906	174.883
A398/A033	180.087	184.178
A398/A035	170.543	173.897
A398/A397	173.955	175.535
A398/A101	167.034	168.18
A398/A272	179.501	186.399
A398/A217	174.691	173.694
A398/A097	177.13	175.588
A398/A428	168.953	172.738
A398/A027	182.044	170.751
A398/A065	171.943	173.469
A398/A015	170.112	170.348
A398/A071	164.865	171.069
A398/A196	170.096	173.122
A398/A395	184.677	189.58
A398/A156	165.965	167.525
A398/A021	181.964	165.696
A398/A436	176.114	183.278
A398/A059	176.053	176.098
A398/A278	171.319	169.083
A398/A296	169.49	168.852
A398/A237	170.234	166.015
A398/A439	174.431	178.395
A398/A425	182.09	180.369
A398/A098	159.771	149.508
A398/A154	152.219	155.264
A398/A014	171.794	176.813
A398/A410	180.331	173.271
A398/A082	173.425	176.088
A398/A279	171.63	169.661
A398/A103	159.506	158.925
A398/A017	186.903	168.132
A398/A412	166.781	167.825
A398/A427	167.29	174.89
A398/A335	184.507	187.665
A398/A429	185.684	192.393
A398/A430	170.063	169.499
A398/A006	180.161	181.933
A398/A121	168.96	168.746
A398/A022	171.11	176.996
A398/A062	177.41	177.929
A398/A088	160.827	162.257
A398/A179	177.966	175.928
A398/A309	162.98	162.492
A398/A147	159.565	157.039
A398/A262	167.995	168.045
A398/A376	157.102	160.458
A398/A037	191.691	195.878
A398/A330	157.629	162.017
A398/A146	170.171	176.739
A398/A020	174.409	174.377
A398/A392	172.533	173.889
A398/A381	162.593	160.222
A398/A422	175.384	173.138
A398/A083	165.347	167.486
A398/A164	155.869	159.305
A398/A257	167.776	165.667
A398/A175	172.443	172.716
A398/A073	164.732	162.775
A398/A271	148.327	145.031
A398/A432	164.64	165.399
A398/A055	177.441	180.535
A398/A174	172.634	173.572
A398/A177	163.739	162.868
A398/A211	166.451	168.174
A398/A025	173.926	172.846
A398/A040	180.503	181.012
A398/A141	173.558	172.403
A398/A060	171.393	174.778
A398/A375	180.742	184.023
A398/A010	177.885	175.706
A398/A166	181.433	186.822
A398/A260	167.712	166.274
A398/A328	174.629	168.459
A398/A325	148.187	147.099
A398/A248	158.166	157.388
A398/A222	174.809	175.914
A398/A337	182.837	189.76
A398/A420	184.903	186.275
A398/A358	176.823	185.926
A398/A331	168.783	169.082
A398/A304	162.231	165.897
A398/A393	172.356	172.715
A398/A064	178.056	175.293
A398/A184	170.473	175.126
A398/A403	176.249	178.457
A398/A168	174.339	170.69
A398/A106	165.971	167.811
A398/A038	181.899	190.865
A398/A334	174.324	176.374
A398/A003	162.521	155.82
A398/A187	171.436	177.301
A398/A316	185.129	173.99
A398/A081	171.354	168.943
A398/A280	190.906	186.07
A398/A115	171.667	178.005
A398/A408	168.891	171.906
A398/A387	167.09	168.08
A398/A241	166.226	163.599
A398/A114	169.625	166.045
A398/A223	172.061	170.445
A398/A180	171.899	176.531
A398/A092	160.893	165.841
A398/A191	189.222	188.226
A398/A031	175.501	172.555
A398/A407	177.477	175.857
A398/A423	166.661	167.517
A398/A311	166.272	166.177
A398/A159	168.118	168.163
A398/A268	173.469	173.59
A398/A133	183.775	180.76
A398/A205	165.129	161.491
A398/A277	155.481	162.121
A398/A435	181.422	188.612
A398/A170	171.811	174.006
A398/A232	169.728	173.728
A398/A399	185.066	185.482
A398/A293	166.537	164.09
A398/A284	162.42	163.955
A398/A034	167.788	167.352
A398/A402	186.302	185.674
A398/A087	154.889	156.733
A398/A105	153.297	154.125
A398/A047	171.122	171.747
A398/A298	170.146	172.939
A398/A099	160.006	163.891
A398/A013	167.753	173.77
A398/A173	169.017	167.058
A398/A153	174.49	171.234
A398/A005	159.34	159.315
A398/A178	171.939	164.558
A398/A169	183.113	172.94
A398/A302	182.268	172.262
A398/A247	184.235	178.619
A398/A113	172.324	179.101
A398/A426	175.558	176.399
A398/A380	161.988	160.872
A398/A303	168.887	173.699
A398/A120	169.826	172.064
A398/A266	184.151	178.599
A398/A354	194.853	191.615
A398/A322	160.309	162.118
A398/A072	165.565	164.819
A398/A091	148.019	149.828
A398/A250	144.519	146.579
A398/A292	172.602	169.077
A398/A382	154.567	152.677
A398/A078	180.817	181.819
A398/A349	175.708	164.658
A398/A203	168.982	167.421
A398/A254	166.358	163.25
A398/A242	156.478	152.787
A398/A075	183.74	168.954
A398/A016	158.58	167.236
A398/A345	190.789	184.073
A398/A244	174.638	174.584
A398/A151	173.283	175.091
A398/A253	172.703	173.462
A398/A294	160.728	158.94
A398/A102	167.481	166.047
A398/A018	175.11	175.114
A398/A240	175.677	173.071
A398/A438	174.661	170.754
A398/A282	161.664	159.964
A398/A305	181.196	176.645
A398/A285	152.277	148.65
A398/A023	170.879	170.691
A398/A043	165.084	164.951
A398/A039	176.649	174.635
A398/A283	181.005	179.154
A398/A406	170.502	175.608
A398/A190	165.52	166.879
A398/A259	154.93	159.673
A398/A319	181.269	181.078
A398/A155	160.415	161.128
A398/A070	171.609	167.423
A398/A044	178.575	179.387
A398/A264	170.197	169.81
A398/A351	184.664	180.053
A398/A116	169.3	169.771
A398/A256	158.764	148.95
A398/A204	157.656	162.665
A012/A011	151.406	154.313
A012/A056	152.436	156.973
A012/A046	145.235	150.198
A012/A150	155.382	161.463
A012/A246	154.981	157.022
A012/A142	149.591	155.018
A012/A288	134.768	136.03
A012/A207	131.442	137.165
A012/A193	157.857	158.588
A012/A054	142.99	144.989
A012/A299	137.728	142.28
A012/A119	152.36	156.615
A012/A269	142.877	147.527
A012/A306	154.671	161.565
A012/A033	158.853	156.911
A012/A035	149.308	151.035
A012/A397	152.721	153.388
A012/A101	145.8	148.971
A012/A272	158.267	160.02
A012/A217	153.456	155.113
A012/A097	155.896	159.819
A012/A428	147.718	155.46
A012/A027	160.81	161.602
A012/A065	150.709	152.479
A012/A015	148.877	149.021
A012/A071	143.631	137.236
A012/A196	148.861	152.772
A012/A395	163.443	170.875
A012/A156	144.73	141.824
A012/A021	160.729	162.578
A012/A436	154.879	157.474
A012/A059	154.818	155.805
A012/A278	150.085	154.238
A012/A296	148.255	155.298
A012/A237	149	153.913
A012/A439	153.196	150.392
A012/A425	160.856	161.344
A012/A098	138.537	137.15
A012/A154	130.984	133.7
A012/A014	150.56	151.777
A012/A410	159.096	159.981
A012/A082	152.191	152.486
A012/A279	150.395	154.507
A012/A103	138.271	144.868
A012/A017	165.668	166.514
A012/A412	145.546	152.438
A012/A427	146.056	147.319
A012/A335	163.272	167.664
A012/A429	164.45	166.172
A012/A430	148.829	149.165
A012/A006	158.927	160.613
A012/A121	147.725	150.003
A012/A022	149.875	156.73
A012/A062	156.176	158.526
A012/A088	139.592	139.276
A012/A179	156.732	149.631
A012/A309	141.746	150.119
A012/A147	138.331	144.157
A012/A262	146.76	144.565
A012/A376	135.867	139.56
A012/A037	170.456	170.091
A012/A330	136.394	139.12
A012/A146	148.936	157.905
A012/A020	153.174	159.763
A012/A392	151.299	156.823
A012/A381	141.358	138.526
A012/A422	154.149	155.412
A012/A083	144.113	144.123
A012/A164	134.634	135.01
A012/A257	146.541	146.006
A012/A175	151.209	153.066
A012/A073	143.497	144.874
A012/A271	127.092	126.387
A012/A432	143.406	147.842
A012/A055	156.206	158.683
A012/A174	151.4	155.551
A012/A177	142.504	139.48
A012/A211	145.216	150.011
A012/A025	152.692	152.801
A012/A040	159.268	159.518
A012/A141	152.324	157.567
A012/A060	150.159	153.345
A012/A375	159.508	164.864
A012/A010	156.651	159.339
A012/A166	160.198	160.836
A012/A260	146.478	144.719
A012/A328	153.394	154.19
A012/A325	126.953	133.769
A012/A248	136.932	139.478
A012/A222	153.575	154.451
A012/A337	161.602	157.987
A012/A420	163.668	165.002
A012/A358	155.588	156.881
A012/A331	147.549	150.505
A012/A304	140.997	149.351
A012/A393	151.122	153.292
A012/A064	156.821	158.697
A012/A184	149.239	150.167
A012/A403	155.014	158.829
A012/A168	153.105	153.05
A012/A106	144.737	148.245
A012/A038	160.664	159.895
A012/A334	153.09	158.884
A012/A003	141.286	139.368
A012/A187	150.201	149.585
A012/A316	163.895	164.538
A012/A081	150.12	151.614
A012/A280	169.671	166.328
A012/A115	150.433	155.332
A012/A408	147.657	146.099
A012/A387	145.855	140.098
A012/A241	144.991	145.699
A012/A114	148.39	148.649
A012/A223	150.826	150.87
A012/A180	150.664	151.574
A012/A092	139.658	139.793
A012/A191	167.987	174.059
A012/A031	154.267	155.238
A012/A407	156.243	155.687
A012/A423	145.427	149.794
A012/A311	145.037	150.154
A012/A159	146.883	146.167
A012/A268	152.235	150.663
A012/A133	162.54	170.578
A012/A205	143.895	139.262
A012/A277	134.246	139.604
A012/A435	160.187	165.867
A012/A170	150.577	156.06
A012/A232	148.493	153.64
A012/A399	163.831	169.698
A012/A293	145.303	146.943
A012/A284	141.186	137.849
A012/A034	146.553	150.916
A012/A402	165.068	168.562
A012/A087	133.654	135.527
A012/A105	132.062	132.356
A012/A047	149.887	146.44
A012/A298	148.911	160.257
A012/A099	138.772	147.649
A012/A013	146.518	151.88
A012/A173	147.782	143.799
A012/A153	153.255	155.037
A012/A005	138.105	142.439
A012/A178	150.705	159.544
A012/A169	161.879	162.647
A012/A302	161.033	158.41
A012/A247	163	164.507
A012/A113	151.089	155.874
A012/A426	154.323	158.802
A012/A380	140.754	139.995
A012/A303	147.652	151.795
A012/A120	148.592	145.878
A012/A266	162.916	163.797
A012/A354	173.618	176.798
A012/A322	139.075	158.247
A012/A072	144.33	144.806
A012/A091	126.785	133.839
A012/A250	123.284	136.739
A012/A292	151.368	154.772
A012/A382	133.333	139.076
A012/A078	159.582	163.206
A012/A349	154.473	151.756
A012/A203	147.747	151.074
A012/A254	145.123	145.803
A012/A242	135.243	133.477
A012/A075	162.506	165.718
A012/A016	137.345	143.115
A012/A345	169.554	167.182
A012/A244	153.404	161.614
A012/A151	152.048	154.803
A012/A253	151.469	153.78
A012/A294	139.493	143.624
A012/A102	146.246	145.45
A012/A018	153.875	158.447
A012/A240	154.442	155.196
A012/A438	153.426	153.96
A012/A282	140.43	145.705
A012/A305	159.961	159.425
A012/A285	131.042	137.63
A012/A023	149.645	155.118
A012/A043	143.85	148.229
A012/A039	155.414	163.675
A012/A283	159.77	156.516
A012/A406	149.267	152.671
A012/A190	144.285	144.048
A012/A259	133.695	142.658
A012/A319	160.035	161.316
A012/A155	139.18	139.166
A012/A070	150.374	152.987
A012/A044	157.34	166.748
A012/A264	148.962	151.388
A012/A351	163.429	163.185
A012/A116	148.065	151.041
A012/A256	137.53	137.848
A012/A204	136.422	147.807
A011/A056	161.406	161.131
A011/A046	154.204	159.077
A011/A150	164.351	162.751
[truncated: 18,912 more rows]

## Sheet: Table S8
Supplemental Table 8. Predicted YIELD for all 21,945 potential crosses derived from 210 rice RILs MM_GP
Cross	GBLUP	XGBoost
R001/R002	42.447	42.9568
R001/R003	43.4688	42.3343
R001/R004	45.4557	42.693
R001/R005	46.6287	46.7133
R001/R006	48.4823	45.0972
R001/R007	42.7156	41.2478
R001/R008	44.2647	42.7587
R001/R009	43.7338	43.5609
R001/R010	42.0523	41.9457
R001/R012	43.7164	40.8286
R001/R013	45.2987	43.325
R001/R014	42.4765	41.3678
R001/R015	43.9304	42.5114
R001/R016	45.4167	45.1415
R001/R017	44.6092	45.1893
R001/R018	45.377	44.2433
R001/R019	43.7024	40.7204
R001/R020	44.4599	43.2797
R001/R021	46.981	45.4682
R001/R022	42.7948	41.4556
R001/R023	39.9666	40.7714
R001/R025	47.1395	45.741
R001/R027	44.5743	44.5688
R001/R028	40.9397	39.0691
R001/R029	45.6121	42.9228
R001/R030	44.6452	44.9338
R001/R031	40.5926	41.2011
R001/R032	38.2451	39.7524
R001/R033	45.4719	45.9376
R001/R034	44.4427	45.2651
R001/R036	46.1605	46.2034
R001/R039	41.0879	40.7597
R001/R040	44.7218	41.8741
R001/R041	44.758	45.5979
R001/R042	46.9376	45.0284
R001/R043	43.0994	42.599
R001/R044	43.0806	44.0548
R001/R045	46.1586	45.3405
R001/R046	47.8609	47.6021
R001/R048	45.2892	43.1348
R001/R049	43.4368	42.6146
R001/R050	42.8707	42.3512
R001/R051	42.8924	40.8024
R001/R053	39.3789	36.0275
R001/R054	44.0337	42.9644
R001/R055	43.7461	43.9416
R001/R056	44.7312	42.4341
R001/R057	43.2029	43.5986
R001/R059	46.0388	41.9821
R001/R060	38.9342	38.1833
R001/R061	43.8212	42.7615
R001/R062	44.5975	43.0791
R001/R063	41.4528	39.6161
R001/R064	43.1279	42.4178
R001/R065	43.8604	42.338
R001/R066	40.705	42.888
R001/R067	43.9191	42.3737
R001/R068	42.244	41.4851
R001/R069	43.8268	43.9473
R001/R070	43.7668	43.6456
R001/R071	44.7889	43.9046
R001/R072	44.6517	43.8581
R001/R073	41.4247	42.7449
R001/R074	40.7647	39.9491
R001/R075	42.5671	43.2322
R001/R076	45.3599	43.997
R001/R077	42.341	41.9502
R001/R078	43.8926	41.6654
R001/R079	43.6801	44.6475
R001/R080	46.6308	45.5817
R001/R081	43.5398	41.8569
R001/R082	43.2967	42.0545
R001/R083	46.5939	45.4622
R001/R084	46.4525	46.6504
R001/R086	43.6882	43.0301
R001/R087	45.8696	41.6129
R001/R089	43.2097	42.5643
R001/R090	42.173	42.3428
R001/R092	43.8321	42.6652
R001/R093	45.0366	42.4472
R001/R094	48.8107	46.0856
R001/R097	40.1203	38.0954
R001/R098	42.4608	41.9243
R001/R099	41.3051	41.0388
R001/R100	44.6546	44.3498
R001/R101	44.5473	43.0333
R001/R103	46.2769	44.0533
R001/R105	45.5223	42.9218
R001/R106	40.9198	42.7774
R001/R107	44.384	44.2552
R001/R108	44.7696	42.1978
R001/R109	44.2634	43.734
R001/R111	40.4231	38.3347
R001/R112	40.0286	40.6451
R001/R113	42.3202	40.7497
R001/R115	43.4313	42.7389
R001/R116	43.516	41.1205
R001/R118	38.4197	34.924
R001/R119	43.658	41.2427
R001/R120	43.4482	45.1572
R001/R121	45.2123	42.7933
R001/R122	44.3389	43.3399
R001/R123	44.423	43.1748
R001/R125	43.7437	44.9478
R001/R126	45.7496	42.8193
R001/R127	43.3449	40.9614
R001/R128	44.6016	44.039
R001/R129	38.076	35.108
R001/R130	44.5824	44.6047
R001/R131	42.3525	41.465
R001/R132	44.9082	43.1202
R001/R133	44.9649	42.646
R001/R135	45.4379	44.5706
R001/R137	41.7782	40.9146
R001/R138	46.4581	42.2317
R001/R139	41.8176	41.2861
R001/R140	41.7505	40.4055
R001/R141	40.817	39.8996
R001/R142	44.8285	44.1995
R001/R143	44.6306	43.9812
R001/R144	39.4157	39.66
R001/R145	40.1926	39.4389
R001/R146	46.6712	45.6733
R001/R147	45.3162	44.1196
R001/R148	45.0734	44.5099
R001/R149	40.8307	41.8414
R001/R150	44.9914	42.9001
R001/R151	43.017	44.3462
R001/R152	44.405	44.1531
R001/R153	45.4525	41.808
R001/R154	44.0195	42.6966
R001/R155	41.7898	43.03
R001/R156	43.5293	41.0139
R001/R157	42.1641	41.5838
R001/R158	44.7453	43.7563
R001/R159	46.3338	44.1526
R001/R160	42.8189	43.0003
R001/R161	45.9766	43.7644
R001/R163	43.0446	42.1268
R001/R164	44.7691	44.3018
R001/R166	46.4596	45.4759
R001/R167	41.4089	41.7808
R001/R168	43.9292	45.1454
R001/R169	45.0645	43.6369
R001/R170	42.8615	43.0595
R001/R171	45.0858	42.6039
R001/R172	48.4124	46.106
R001/R173	44.2007	44.9243
R001/R174	42.9335	42.9867
R001/R175	41.5154	40.6621
R001/R176	42.0382	40.5639
R001/R177	43.4744	43.036
R001/R178	47.7695	46.2811
R001/R179	42.5694	43.6059
R001/R180	45.1873	41.898
R001/R181	46.4496	42.8574
R001/R182	45.2724	42.3226
R001/R183	46.7604	44.5572
R001/R184	43.803	42.4664
R001/R185	46.8839	44.145
R001/R186	45.5925	44.4369
R001/R187	45.2117	44.0319
R001/R188	41.0463	42.2563
R001/R189	42.0106	42.9247
R001/R190	42.1983	41.6745
R001/R191	45.1533	43.9643
R001/R193	43.2964	41.4551
R001/R194	42.6108	42.1817
R001/R195	45.2226	44.2665
R001/R196	45.0874	46.9655
R001/R197	46.3263	45.2076
R001/R198	45.0832	44.4282
R001/R199	42.8457	41.9401
R001/R200	44.5935	45.2745
R001/R202	42.5936	42.4539
R001/R203	41.1139	39.1663
R001/R204	39.2133	36.5308
R001/R205	43.289	44.4727
R001/R206	44.8354	43.7373
R001/R208	42.1227	41.7498
R001/R209	47.5268	45.5048
R001/R210	45.7085	43.5489
R001/R211	46.0311	44.7933
R001/R213	43.6189	41.6784
R001/R214	45.4717	45.8097
R001/R216	44.3156	42.5915
R001/R218	43.6261	43.6264
R001/R219	41.9482	40.796
R001/R220	45.547	43.1056
R001/R221	42.4475	41.939
R001/R222	45.3308	43.4795
R001/R223	42.9604	43.8086
R001/R224	42.478	42.1443
R001/R225	44.6536	42.8973
R001/R226	40.8087	43.8767
R001/R227	42.7695	43.1573
R001/R228	44.1305	44.4435
R001/R229	47.0905	46.5875
R001/R230	44.6675	44.4366
R001/R231	43.8816	41.5381
R001/R232	45.4807	44.3333
R001/R233	46.5096	45.6107
R001/R234	41.255	40.9853
R001/R235	44.3269	44.9476
R001/R236	44.1592	43.9521
R001/R237	43.0727	42.0878
R001/R238	44.4391	44.9519
R001/R239	42.2389	42.6626
R001/R241	45.937	44.067
R002/R003	39.9291	39.0837
R002/R004	43.6683	42.9458
R002/R005	43.8767	44.6001
R002/R006	46.5174	47.9449
R002/R007	41.4879	41.5574
R002/R008	43.3739	43.8645
R002/R009	41.0964	41.9244
R002/R010	40.6986	43.786
R002/R012	42.014	43.0399
R002/R013	43.5501	44.3346
R002/R014	41.2327	42.8618
R002/R015	42.6189	44.5808
R002/R016	43.3654	43.6887
R002/R017	42.9786	45.1421
R002/R018	43.6187	44.6919
R002/R019	41.7264	42.4334
R002/R020	41.9425	40.5852
R002/R021	45.2354	45.8818
R002/R022	39.8591	39.9115
R002/R023	36.762	38.6584
R002/R025	45.6767	47.4107
R002/R027	43.104	44.6754
R002/R028	38.158	41.1181
R002/R029	43.5796	45.0866
R002/R030	42.0503	44.1225
R002/R031	38.7215	42.1534
R002/R032	35.6927	38.8697
R002/R033	42.3799	44.4513
R002/R034	41.7122	44.6603
R002/R036	44.1558	44.6829
R002/R039	37.8209	38.7163
R002/R040	42.3653	44.4105
R002/R041	42.1474	43.2206
R002/R042	44.9752	43.5076
R002/R043	41.1055	43.3454
R002/R044	40.9573	44.5041
R002/R045	42.9827	44.4132
R002/R046	45.1821	44.6977
R002/R048	42.7262	44.1138
R002/R049	41.3672	42.5641
R002/R050	40.4039	42.9727
R002/R051	40.8467	43.3863
R002/R053	36.6602	36.0555
R002/R054	40.3893	38.7777
R002/R055	40.7111	41.3165
R002/R056	42.8423	41.6011
R002/R057	41.5713	44.4358
R002/R059	43.5422	44.9336
R002/R060	35.6374	36.9916
R002/R061	42.2426	44.2885
R002/R062	42.4483	42.8954
R002/R063	38.1372	33.6999
R002/R064	40.5638	42.4782
R002/R065	41.3627	43.835
R002/R066	37.3972	40.5279
R002/R067	41.4024	42.3216
R002/R068	40.3297	41.5027
R002/R069	41.9917	41.149
R002/R070	42.1906	45.0637
R002/R071	42.4746	43.6888
R002/R072	42.9926	46.1776
R002/R073	38.8626	41.3781
R002/R074	38.432	40.5411
R002/R075	40.5014	40.6928
R002/R076	43.5217	44.353
R002/R077	40.474	44.2787
R002/R078	42.3291	44.4666
R002/R079	41.8376	43.1667
R002/R080	44.5501	47.9209
R002/R081	41.3595	41.9738
R002/R082	41.2004	40.9466
R002/R083	45.2629	45.49
R002/R084	44.2008	44.2974
R002/R086	41.5799	43.8748
R002/R087	43.499	42.3264
R002/R089	39.2867	37.983
R002/R090	40.6607	42.7215
R002/R092	42.5983	45.3227
R002/R093	43.0581	43.914
R002/R094	46.9453	46.1127
R002/R097	37.8808	39.1008
R002/R098	40.5523	43.4762
R002/R099	38.8342	41.3737
R002/R100	42.4218	42.0404
R002/R101	42.9568	42.8855
R002/R103	44.1832	45.3064
R002/R105	43.8296	44.7174
R002/R106	37.3701	38.9327
R002/R107	42.6827	44.5615
R002/R108	42.9672	44.5613
R002/R109	42.1703	45.7413
R002/R111	37.845	37.2715
R002/R112	37.4821	40.2613
R002/R113	39.6288	42.052
R002/R115	41.7298	44.6732
R002/R116	41.1806	42.8856
R002/R118	35.795	32.4241
R002/R119	41.6924	43.6589
R002/R120	41.0127	42.826
R002/R121	43.3712	43.8861
R002/R122	42.5969	42.1903
R002/R123	42.1094	45.5673
R002/R125	41.5846	42.6552
R002/R126	43.5517	43.8876
R002/R127	41.4366	42.7095
R002/R128	42.8484	43.142
R002/R129	34.5881	32.1274
R002/R130	42.5595	45.77
R002/R131	40.9317	43.782
R002/R132	42.9084	44.3946
R002/R133	42.0779	42.7714
R002/R135	43.7009	43.493
R002/R137	40.9827	43.5592
R002/R138	44.7761	44.3466
R002/R139	40.2859	42.6124
R002/R140	39.1427	40.2471
R002/R141	37.4721	39.0473
R002/R142	42.2453	41.7443
R002/R143	42.8912	44.797
R002/R144	36.6406	37.5575
R002/R145	36.918	36.7409
R002/R146	44.8706	44.9979
R002/R147	43.8955	45.5313
R002/R148	42.996	45.5675
R002/R149	37.9304	41.1302
R002/R150	43.0252	43.2228
R002/R151	42.286	44.3599
R002/R152	42.258	43.739
R002/R153	43.4524	43.4469
R002/R154	41.5213	43.8315
R002/R155	40.2603	45.4678
R002/R156	41.8907	45.0524
R002/R157	40.0159	43.3572
R002/R158	42.3236	42.4902
R002/R159	44.0358	44.8592
R002/R160	41.3278	44.1489
R002/R161	43.7153	43.4692
R002/R163	40.7158	43.64
R002/R164	43.018	45.4399
R002/R166	44.3334	46.3569
R002/R167	37.7885	37.5589
R002/R168	41.3449	42.8276
R002/R169	42.977	44.3149
R002/R170	40.8742	42.6683
R002/R171	42.8419	44.2969
R002/R172	46.1192	46.2635
R002/R173	41.1537	42.9381
R002/R174	39.9388	39.3452
R002/R175	39.2313	42.9595
R002/R176	39.5588	42.6443
R002/R177	41.0996	42.5535
R002/R178	46.1402	47.0083
R002/R179	41.2126	43.8881
R002/R180	43.4566	45.2134
R002/R181	44.319	44.3447
R002/R182	43.1107	42.7498
R002/R183	45.3274	45.3165
R002/R184	41.5365	42.1873
R002/R185	45.8351	45.1312
R002/R186	44.1113	45.9026
R002/R187	43.3481	45.4156
R002/R188	39.7697	41.832
R002/R189	39.7921	43.1617
R002/R190	39.6562	40.4796
R002/R191	42.5674	43.7592
R002/R193	41.0628	42.6015
R002/R194	40.5036	42.7242
R002/R195	43.7827	43.9866
R002/R196	43.274	45.4819
R002/R197	44.2929	46.7058
R002/R198	43.5875	45.0754
R002/R199	40.4565	42.0542
R002/R200	41.6038	40.5559
R002/R202	40.9912	40.5684
R002/R203	38.99	38.1886
R002/R204	36.5724	36.1899
R002/R205	41.7951	41.8939
R002/R206	43.1424	42.4622
R002/R208	39.8136	40.1097
R002/R209	45.5736	43.6965
R002/R210	43.6698	46.3025
R002/R211	42.2599	42.919
R002/R213	41.2975	42.622
R002/R214	43.5701	45.7107
R002/R216	42.4161	43.6216
R002/R218	41.0484	44.8428
R002/R219	39.7119	42.5105
R002/R220	44.2565	44.6212
R002/R221	40.668	41.5844
R002/R222	44.086	43.8894
R002/R223	40.706	43.1258
R002/R224	40.0804	43.2123
R002/R225	42.3543	44.2058
R002/R226	37.0976	41.4374
R002/R227	40.8435	42.1867
R002/R228	41.2203	45.1799
R002/R229	45.362	46.1781
R002/R230	42.7496	43.4642
R002/R231	41.0388	39.8276
R002/R232	43.5758	44.2255
R002/R233	44.5448	42.7167
R002/R234	38.7712	39.6938
R002/R235	42.2107	42.6154
R002/R236	41.5642	44.7857
R002/R237	40.6031	40.6107
R002/R238	42.5732	43.8008
R002/R239	40.8537	42.5656
R002/R241	44.4513	44.5794
R003/R004	44.362	41.9463
R003/R005	44.8454	44.2311
R003/R006	47.7609	46.6294
R003/R007	42.9722	41.7536
R003/R008	44.7376	44.761
R003/R009	41.845	39.97
R003/R010	41.6531	42.0106
R003/R012	43.278	44.3414
R003/R013	44.5604	42.3996
R003/R014	42.577	44.6509
R003/R015	43.8998	43.9112
R003/R016	44.5546	43.0047
R003/R017	44.1331	44.223
R003/R018	44.8876	45.183
R003/R019	43.0528	42.1179
R003/R020	42.9363	42.6595
R003/R021	46.6677	47.0988
R003/R022	41.3191	40.468
R003/R023	38.1334	38.5487
R003/R025	46.9917	47.1529
R003/R027	44.2676	43.7711
R003/R028	40.1027	42.1394
R003/R029	45.1142	44.7638
R003/R030	43.3863	44.2451
R003/R031	39.9947	40.0334
R003/R032	37.3283	38.2533
R003/R033	43.5304	44.8307
R003/R034	43.4051	44.9288
R003/R036	45.2661	43.7709
R003/R039	39.6411	39.3069
R003/R040	43.8426	43.2381
R003/R041	43.3119	44.6874
R003/R042	46.2737	46.8283
R003/R043	42.5261	42.8594
R003/R044	42.1304	45.9152
R003/R045	44.5795	45.7503
R003/R046	46.8134	46.2424
R003/R048	44.0406	44.4228
R003/R049	41.9833	41.8336
R003/R050	41.6301	42.0792
R003/R051	42.3314	42.2254
R003/R053	38.359	39.5326
R003/R054	42.2921	40.9691
R003/R055	42.3622	43.2472
R003/R056	43.8456	43.7852
R003/R057	42.7478	43.1959
R003/R059	44.5112	43.8127
R003/R060	37.3559	40.8366
R003/R061	43.2834	43.0557
R003/R062	43.8848	43.5998
R003/R063	39.0268	36.1849
R003/R064	42.039	43.3487
R003/R065	42.7942	42.9242
R003/R066	39.2047	42.7792
R003/R067	42.5341	40.639
R003/R068	41.6957	40.4734
R003/R069	43.0265	43.6288
R003/R070	43.3733	43.0334
R003/R071	43.532	43.6235
R003/R072	43.7592	42.8198
R003/R073	39.9625	41.2354
R003/R074	39.8952	40.6212
R003/R075	41.5206	43.2316
R003/R076	45.0708	45.1389
R003/R077	41.7377	43.8947
R003/R078	43.4775	46.235
R003/R079	42.9241	41.6845
R003/R080	45.5121	46.9758
R003/R081	42.725	41.8398
R003/R082	42.4048	39.8167
R003/R083	46.6652	46.0278
R003/R084	45.3181	44.247
R003/R086	42.5867	40.9044
R003/R087	44.8318	45.2058
R003/R089	41.1557	38.1219
R003/R090	41.7697	42.3916
R003/R092	43.599	43.8994
R003/R093	44.3855	44.4496
R003/R094	48.1422	45.0555
R003/R097	38.7932	38.3293
R003/R098	41.3476	41.4234
R003/R099	40.7049	41.1051
R003/R100	43.6621	42.4246
R003/R101	44.4689	42.5507
R003/R103	45.4739	45.3484
R003/R105	45.1169	44.8526
R003/R106	39.1037	37.9848
R003/R107	44.0578	43.8443
R003/R108	43.9905	43.817
R003/R109	43.2675	43.6328
R003/R111	39.5078	39.6547
R003/R112	39.0094	38.5041
R003/R113	41.073	41.3897
R003/R115	42.55	43.7077
R003/R116	42.8177	43.4522
R003/R118	37.3431	37.2308
R003/R119	43.4984	45.1536
R003/R120	41.9929	40.6711
R003/R121	44.5203	42.3047
R003/R122	43.5629	42.2185
R003/R123	43.6982	44.5021
R003/R125	42.7034	43.3068
R003/R126	44.6607	44.0232
R003/R127	42.3732	40.7397
R003/R128	44.2063	44.0126
R003/R129	36.2805	33.7926
R003/R130	43.9145	45.2305
R003/R131	42.0315	43.4097
R003/R132	43.8048	43.932
R003/R133	43.5078	41.6368
R003/R135	45.0657	44.1521
R003/R137	41.5004	42.8057
R003/R138	46.079	40.6051
R003/R139	41.3314	43.3561
R003/R140	40.1991	41.3424
R003/R141	39.1508	37.9645
R003/R142	43.3339	40.8989
R003/R143	44.051	42.6459
R003/R144	37.9923	37.6313
R003/R145	38.9299	39.7944
R003/R146	46.7736	49.606
R003/R147	45.2042	44.653
R003/R148	44.4188	44.1371
R003/R149	39.5435	39.3413
R003/R150	44.4813	45.2485
R003/R151	42.9442	45.213
R003/R152	43.5063	44.2474
R003/R153	44.6421	42.5912
R003/R154	42.6219	42.4099
R003/R155	41.4302	44.0342
R003/R156	43.1979	43.7251
R003/R157	41.2148	42.6839
R003/R158	43.389	45.3529
R003/R159	44.7787	45.2317
R003/R160	42.3358	44.1706
R003/R161	44.6813	43.6421
R003/R163	41.6481	41.1771
R003/R164	43.8815	43.6803
R003/R166	45.2734	45.5592
R003/R167	39.4277	40.5163
R003/R168	42.7419	44.6227
R003/R169	44.0602	45.1336
R003/R170	41.7722	42.6106
R003/R171	44.2531	43.7214
R003/R172	47.1158	45.4398
R003/R173	42.46	42.6943
R003/R174	41.4844	41.3922
R003/R175	40.6052	43.7793
R003/R176	41.0373	40.3769
R003/R177	41.8689	42.8375
R003/R178	46.9798	46.4575
R003/R179	42.3401	44.2824
R003/R180	44.5807	43.8813
R003/R181	45.3186	43.9385
R003/R182	44.3962	44.2077
R003/R183	46.5435	45.4267
R003/R184	42.467	41.1497
R003/R185	46.7263	44.3382
R003/R186	45.4139	46.0631
R003/R187	44.4894	42.825
R003/R188	40.4681	41.8697
R003/R189	41.2018	42.4215
R003/R190	40.7448	39.3875
R003/R191	44.1961	44.0935
R003/R193	42.3546	41.3427
R003/R194	41.9997	40.1698
R003/R195	45.0867	44.8873
R003/R196	44.5409	45.7281
R003/R197	45.2415	44.7966
R003/R198	44.6596	43.308
R003/R199	41.7934	42.9456
R003/R200	43.1556	41.5635
R003/R202	41.6774	40.548
R003/R203	39.8714	39.3289
R003/R204	38.3629	37.4774
R003/R205	43.1494	43.7333
R003/R206	44.4971	43.634
R003/R208	41.1377	41.2408
R003/R209	46.6806	43.6538
R003/R210	45.0315	44.9569
R003/R211	44.0252	42.6779
R003/R213	42.2019	43.276
R003/R214	44.421	43.8292
R003/R216	43.4041	40.5981
R003/R218	42.1641	39.5743
R003/R219	41.0834	43.4487
R003/R220	45.1422	43.7857
R003/R221	41.9934	43.0304
R003/R222	45.4972	45.8415
R003/R223	42.2618	42.3675
R003/R224	41.6497	41.1941
R003/R225	43.7594	44.7374
R003/R226	38.348	38.9896
R003/R227	42.0521	42.2545
R003/R228	42.6248	44.4394
R003/R229	46.5989	47.2908
R003/R230	43.8971	44.7395
R003/R231	42.4571	40.6493
R003/R232	45.0898	45.086
R003/R233	45.3245	45.6047
R003/R234	39.6509	40.5586
R003/R235	43.5944	40.3035
R003/R236	43.1127	45.6948
R003/R237	41.2457	40.8861
R003/R238	43.8008	42.97
R003/R239	41.872	43.8358
R003/R241	45.5099	46.6885
R004/R005	47.0941	46.2101
R004/R006	49.0962	46.9832
R004/R007	44.7681	43.8212
R004/R008	46.667	45.0027
R004/R009	44.7698	43.978
R004/R010	43.6711	44.0953
R004/R012	44.5437	44.456
R004/R013	46.6228	44.3406
R004/R014	44.1317	45.1353
R004/R015	45.4357	46.0376
R004/R016	46.9437	45.5379
R004/R017	46.1451	47.6253
R004/R018	46.5478	46.3498
R004/R019	44.9925	43.5171
R004/R020	45.515	43.6481
R004/R021	47.7345	46.2746
R004/R022	44.3004	42.2416
R004/R023	41.3477	41.1623
R004/R025	48.2207	46.5516
R004/R027	46.2681	44.3357
R004/R028	42.6408	38.4276
R004/R029	46.7524	44.2658
R004/R030	45.3815	45.6102
R004/R031	42.0113	41.4201
R004/R032	40.067	40.1073
R004/R033	45.9045	45.9653
R004/R034	45.2053	45.7219
R004/R036	46.6893	46.3233
R004/R039	42.5463	44.1249
R004/R040	46.0788	45.2704
R004/R041	45.6126	47.3242
R004/R042	48.0232	48.6078
R004/R043	44.2396	44.9328
R004/R044	44.4716	44.4757
R004/R045	46.6102	43.8846
R004/R046	47.8771	47.9292
R004/R048	45.2793	42.4388
R004/R049	44.2926	42.9137
R004/R050	44.2215	43.8351
R004/R051	44.3177	45.8001
R004/R053	40.8893	38.8168
R004/R054	45.3741	44.2563
R004/R055	44.5281	42.3769
R004/R056	45.8008	42.4872
R004/R057	44.2098	42.1899
R004/R059	46.6332	45.4723
R004/R060	40.2551	42.0198
R004/R061	44.6613	41.2941
R004/R062	45.495	41.6192
R004/R063	42.7296	41.4281
R004/R064	44.3724	45.3059
R004/R065	45.0546	45.1264
R004/R066	41.9598	42.2287
R004/R067	44.7427	41.2687
R004/R068	43.7306	44.211
R004/R069	44.5981	43.3573
R004/R070	44.817	44.6822
R004/R071	45.7326	44.0783
R004/R072	45.723	44.0929
R004/R073	42.5235	41.9946
R004/R074	42.1515	44.6455
R004/R075	43.8026	39.4307
R004/R076	46.5079	46.2369
R004/R077	43.5985	43.1677
R004/R078	45.1631	44.6163
R004/R079	45.0354	43.8266
R004/R080	47.1031	45.685
R004/R081	44.4305	44.3051
R004/R082	44.4376	43.0345
R004/R083	48.2478	46.818
R004/R084	47.3852	47.4675
R004/R086	44.8774	44.8874
R004/R087	46.8055	46.9376
R004/R089	44.7156	43.476
R004/R090	43.5916	43.1944
R004/R092	45.181	43.9326
R004/R093	45.8335	44.6516
R004/R094	49.7694	47.9379
R004/R097	41.4043	39.2646
R004/R098	43.375	42.6142
R004/R099	42.4395	42.0564
R004/R100	45.5437	45.5961
R004/R101	46.1763	45.2065
R004/R103	47.3373	45.9767
R004/R105	46.6711	44.226
R004/R106	42.6236	41.3754
R004/R107	45.3614	43.8164
R004/R108	45.6246	43.5628
R004/R109	45.6622	45.7561
R004/R111	42.0329	40.0201
R004/R112	41.1463	39.5102
R004/R113	43.6165	41.9887
R004/R115	44.2593	44.0915
R004/R116	44.897	42.1303
R004/R118	39.6504	39.0539
R004/R119	45.5641	43.9086
R004/R120	44.3251	44.4694
R004/R121	45.9938	44.7104
R004/R122	45.692	43.3838
R004/R123	45.7277	44.6583
R004/R125	44.4905	44.6088
R004/R126	46.7822	44.028
R004/R127	44.1682	41.3112
R004/R128	45.5507	44.7513
R004/R129	39.3541	38.7839
R004/R130	45.8298	45.9749
R004/R131	43.7927	42.9056
R004/R132	45.3009	45.0752
R004/R133	45.6647	44.59
R004/R135	46.6352	46.3159
R004/R137	43.5306	43.4005
R004/R138	48.2167	46.0083
R004/R139	43.1314	40.9015
R004/R140	43.4373	43.5535
R004/R141	41.9974	41.6927
R004/R142	45.7719	45.8919
R004/R143	45.0018	44.3115
R004/R144	40.4993	39.9568
R004/R145	41.9732	40.2416
R004/R146	48.2094	46.8043
R004/R147	46.67	47.9109
R004/R148	45.7541	45.7725
R004/R149	42.102	40.5838
R004/R150	46.3018	44.151
R004/R151	45.1036	44.0564
R004/R152	45.2411	45.0056
R004/R153	46.6947	44.2377
R004/R154	45.1694	43.9423
R004/R155	42.9585	42.9707
R004/R156	44.5374	44.0854
R004/R157	42.6564	42.7894
R004/R158	46.188	44.9086
R004/R159	47.0074	43.9314
R004/R160	44.2684	45.1159
R004/R161	46.8988	44.4471
R004/R163	43.9399	42.6276
R004/R164	46.042	46.8981
R004/R166	47.1844	45.2237
R004/R167	42.837	41.9263
R004/R168	44.936	43.846
R004/R169	45.5514	44.7871
R004/R170	43.958	42.1169
R004/R171	45.964	44.1011
R004/R172	48.7893	47.5213
R004/R173	44.6083	43.6587
R004/R174	44.0902	43.8495
R004/R175	42.407	41.28
R004/R176	42.5496	41.9808
R004/R177	43.7566	41.0896
R004/R178	47.6068	40.2878
R004/R179	43.6429	44.0191
R004/R180	46.132	46.5924
R004/R181	47.5258	46.5332
R004/R182	46.3684	44.807
R004/R183	48.2926	45.0102
R004/R184	44.4384	44.4708
R004/R185	48.3179	46.8061
R004/R186	46.9712	44.7434
R004/R187	46.2947	45.0437
R004/R188	42.5595	43.1619
R004/R189	43.5124	44.5014
R004/R190	42.9855	44.8616
R004/R191	45.6255	42.3573
R004/R193	44.657	43.3821
R004/R194	44.113	43.3824
R004/R195	46.6983	45.643
R004/R196	46.3006	44.8266
R004/R197	46.5479	46.1666
R004/R198	46.182	47.1136
R004/R199	43.4436	40.8363
R004/R200	46.1133	43.8126
R004/R202	43.9939	42.0161
R004/R203	42.4103	44.1093
R004/R204	40.6488	36.4908
R004/R205	44.9631	45.7882
R004/R206	45.9317	45.6987
R004/R208	43.3859	45.2799
R004/R209	47.9799	45.9553
R004/R210	47.1853	46.3793
R004/R211	47.2098	44.2551
R004/R213	43.7337	42.3446
R004/R214	46.5048	45.7327
R004/R216	45.7278	44.294
R004/R218	44.05	44.2223
R004/R219	43.2258	42.4486
R004/R220	46.8841	44.0123
R004/R221	43.3548	42.4848
R004/R222	46.7083	44.4657
R004/R223	43.561	41.7593
R004/R224	43.4997	42.4261
R004/R225	45.3724	45.2224
R004/R226	41.8944	42.0205
R004/R227	43.2035	44.2283
R004/R228	44.2752	42.8022
R004/R229	47.5062	44.9718
R004/R230	45.3037	45.4973
R004/R231	45.3529	42.7317
R004/R232	46.5266	46.5843
R004/R233	46.893	44.9379
R004/R234	42.142	42.257
R004/R235	45.0256	45.0527
R004/R236	44.8755	45.5037
R004/R237	44.1388	42.1643
R004/R238	45.0265	45.5179
R004/R239	43.2025	42.949
R004/R241	46.9039	45.9166
R005/R006	50.0478	46.012
R005/R007	45.8051	45.6098
R005/R008	47.644	46.7298
R005/R009	45.5043	47.7559
R005/R010	44.4483	44.9672
R005/R012	45.4937	45.2127
R005/R013	47.3044	47.4135
R005/R014	45.197	47.2577
R005/R015	46.6568	46.9603
R005/R016	47.2434	47.0889
R005/R017	46.8296	46.9714
R005/R018	47.5436	46.5617
R005/R019	45.7739	46.2662
R005/R020	46.3608	46.5694
R005/R021	48.6144	47.2968
R005/R022	45.0133	47.7848
R005/R023	42.2128	45.9715
R005/R025	49.465	50.3602
R005/R027	47.016	46.5163
R005/R028	43.3055	46.3005
R005/R029	47.7896	46.3921
R005/R030	45.9283	45.0891
R005/R031	42.9981	45.2751
R005/R032	40.7176	43.8427
R005/R033	46.5137	45.6936
R005/R034	45.9114	45.9099
R005/R036	47.8526	47.1893
R005/R039	43.0779	44.3632
R005/R040	47.308	46.7027
R005/R041	46.2392	47.5802
R005/R042	48.5323	47.9685
R005/R043	45.1252	44.6665
R005/R044	45.3144	47.9596
R005/R045	47.3257	44.3947
R005/R046	48.8867	49.4206
R005/R048	46.4291	46.3396
R005/R049	45.044	46.2416
R005/R050	45.2895	46.3213
R005/R051	45.4151	45.5669
R005/R053	41.8272	45.7084
R005/R054	46.3727	47.9194
R005/R055	45.293	45.5658
R005/R056	46.2091	45.6776
R005/R057	45.1462	42.9918
R005/R059	47.5751	47.7299
R005/R060	40.7635	43.5983
R005/R061	46.0767	45.2871
R005/R062	46.2665	45.4035
R005/R063	43.197	43.223
R005/R064	45.1003	45.2698
R005/R065	46.0154	47.0042
R005/R066	42.3878	44.3762
R005/R067	45.5596	47.4745
R005/R068	44.3951	46.0654
R005/R069	45.2045	46.2807
R005/R070	46.0192	46.1515
R005/R071	46.1785	45.7685
R005/R072	46.6104	47.129
R005/R073	43.1307	43.6038
R005/R074	42.6237	44.2879
R005/R075	44.2719	45.5541
R005/R076	47.7248	46.8527
R005/R077	44.7781	45.1365
R005/R078	46.2604	48.2826
R005/R079	45.9749	46.856
R005/R080	47.7005	46.869
R005/R081	45.8066	45.8701
R005/R082	45.6074	45.8384
R005/R083	49.1153	45.0893
R005/R084	48.7346	50.1305
R005/R086	46.1414	48.2681
R005/R087	47.2928	46.2844
R005/R089	45.2392	45.4046
R005/R090	44.8009	46.1839
R005/R092	46.1284	47.1945
R005/R093	46.9904	48.457
R005/R094	50.7283	48.3437
R005/R097	42.2673	42.1764
R005/R098	44.3461	46.3096
R005/R099	43.3687	45.1946
R005/R100	46.1968	45.8662
R005/R101	47.1989	48.0806
R005/R103	47.7174	47.1024
R005/R105	47.5649	47.784
R005/R106	43.1576	46.1374
R005/R107	46.2969	47.7134
R005/R108	46.8276	46.9384
R005/R109	46.8422	46.4469
R005/R111	42.855	45.872
R005/R112	42.4735	43.4593
R005/R113	44.8118	46.1537
R005/R115	45.7884	45.0661
R005/R116	46.1727	46.5204
R005/R118	41.0089	42.1167
R005/R119	46.7945	46.6923
R005/R120	45.5402	47.2758
R005/R121	47.1674	46.1313
R005/R122	46.3223	46.9192
R005/R123	46.6665	46.9912
R005/R125	45.3057	46.3666
R005/R126	47.9748	47.7598
R005/R127	45.2147	44.8474
R005/R128	46.5852	48.4193
R005/R129	40.1052	44.6958
R005/R130	46.6577	46.155
R005/R131	44.8656	46.8936
R005/R132	46.1781	45.8793
R005/R133	46.4036	46.0834
R005/R135	47.9898	48.7893
R005/R137	44.5386	49.3787
R005/R138	49.307	49.2949
R005/R139	44.3839	45.3016
R005/R140	44.3639	46.4612
R005/R141	43.2298	45.8594
R005/R142	46.8348	48.5624
R005/R143	46.439	46.4678
R005/R144	41.2493	42.6913
R005/R145	42.2775	45.5263
R005/R146	48.9523	49.9404
R005/R147	47.6457	48.7477
R005/R148	47.0299	50.0589
R005/R149	43.3432	45.3408
R005/R150	47.3831	45.4252
R005/R151	45.9133	47.4959
R005/R152	46.2628	46.1133
R005/R153	47.4704	46.6488
R005/R154	45.7951	47.512
R005/R155	44.2977	44.5313
R005/R156	45.9071	45.476
R005/R157	43.9299	46.2246
R005/R158	46.4528	46.8561
R005/R159	47.7524	45.131
R005/R160	45.1076	47.1515
R005/R161	48.0992	47.9078
R005/R163	45.1165	45.4639
R005/R164	47.3067	46.8906
R005/R166	48.027	47.3721
R005/R167	43.4167	46.2053
R005/R168	46.0245	44.8868
R005/R169	46.8067	45.7309
R005/R170	44.6699	42.9563
R005/R171	47.1251	46.3467
R005/R172	49.7813	48.7238
R005/R173	45.5072	45.6037
R005/R174	45.1578	47.3515
R005/R175	43.5522	42.8274
R005/R176	43.5927	44.0429
R005/R177	44.7419	44.2927
R005/R178	49.4549	47.5334
R005/R179	44.6831	45.854
R005/R180	47.6625	47.3493
R005/R181	48.1564	47.3744
R005/R182	47.0873	44.48
R005/R183	49.1045	48.8144
R005/R184	45.6343	46.3396
R005/R185	49.4112	47.9744
R005/R186	48.0707	48.249
R005/R187	47.4482	47.8175
R005/R188	43.3904	46.4478
R005/R189	44.5184	46.3369
R005/R190	43.7908	47.1175
R005/R191	46.6351	47.0177
R005/R193	45.4748	44.9813
R005/R194	44.933	46.9906
R005/R195	48.0372	47.2482
R005/R196	47.2662	47.3527
R005/R197	47.9054	47.4167
R005/R198	47.4935	47.1094
R005/R199	44.7106	44.6046
R005/R200	46.7663	48.2708
R005/R202	45.1787	46.22
R005/R203	43.3517	44.1172
R005/R204	41.788	43.5372
R005/R205	45.9769	48.9832
R005/R206	47.1924	47.4567
R005/R208	44.0667	44.8787
R005/R209	49.1402	48.5185
R005/R210	47.9255	48.4573
R005/R211	47.7585	48.9836
R005/R213	45.0282	45.1182
R005/R214	47.5657	49.8534
R005/R216	46.6769	47.9392
R005/R218	45.4418	45.6336
R005/R219	44.3805	44.4907
R005/R220	48.0016	46.988
R005/R221	44.7481	44.9711
R005/R222	47.7149	49.2057
R005/R223	44.9465	44.411
R005/R224	44.7776	45.804
R005/R225	46.7806	46.6522
R005/R226	42.85	44.71
R005/R227	44.7558	45.3458
R005/R228	45.518	43.4847
R005/R229	48.7882	46.5645
R005/R230	46.8583	46.6013
R005/R231	46.0159	47.2233
R005/R232	47.7628	45.5014
R005/R233	48.0807	47.5994
R005/R234	43.5011	46.7064
R005/R235	46.2986	46.9792
R005/R236	46.1178	45.8232
R005/R237	44.6662	45.5313
R005/R238	46.4223	46.7684
R005/R239	44.6872	44.9269
R005/R241	48.0485	45.9146
R006/R007	47.7588	44.8697
R006/R008	49.8329	46.853
R006/R009	47.9945	47.1443
R006/R010	46.8676	45.3883
R006/R012	47.6779	47.357
R006/R013	49.3177	47.3749
R006/R014	47.1701	44.1061
R006/R015	48.6537	46.5016
R006/R016	49.9887	45.3394
R006/R017	48.9842	45.8564
R006/R018	49.7262	47.5732
R006/R019	47.794	45.383
R006/R020	48.7045	45.6863
R006/R021	50.9127	46.1746
R006/R022	47.3939	45.2172
R006/R023	43.9835	44.9274
R006/R025	51.5248	47.8566
R006/R027	48.9121	44.9318
R006/R028	45.2866	43.4497
R006/R029	49.8491	45.0818
R006/R030	48.6345	45.7291
R006/R031	45.1466	43.2668
R006/R032	42.9098	43.8985
R006/R033	49.2282	45.0385
R006/R034	48.5052	44.4979
R006/R036	49.6504	47.8228
R006/R039	45.9004	45.7942
R006/R040	48.9815	44.0882
R006/R041	48.5548	46.5707
R006/R042	50.8221	48.1025
R006/R043	47.4767	45.2371
R006/R044	47.2086	47.7509
R006/R045	50.1763	46.7539
R006/R046	51.4054	49.8734
R006/R048	48.7961	46.7173
R006/R049	47.1286	45.9192
R006/R050	46.9764	45.6638
R006/R051	47.4947	44.9607
R006/R053	44.1134	41.3436
R006/R054	48.3368	44.9849
R006/R055	47.6421	46.078
R006/R056	48.9154	46.7538
R006/R057	47.3194	45.2514
R006/R059	49.7269	45.0313
R006/R060	43.3614	41.1233
R006/R061	48.0504	45.0735
R006/R062	48.7611	45.2309
R006/R063	45.6045	47.0133
R006/R064	46.884	44.6335
R006/R065	48.0073	45.7036
R006/R066	44.902	43.0453
R006/R067	47.4732	47.1497
R006/R068	46.3185	43.6026
R006/R069	47.6649	44.7526
R006/R070	48.214	45.6181
R006/R071	49.0565	47.8912
R006/R072	48.3893	45.8759
R006/R073	45.7358	43.0236
R006/R074	44.9891	44.3704
R006/R075	46.6942	44.8761
R006/R076	49.8337	46.282
R006/R077	46.7365	43.1226
R006/R078	48.247	44.7748
R006/R079	47.7882	45.7114
R006/R080	49.9051	47.6411
R006/R081	47.5659	47.4156
R006/R082	47.328	45.6411
R006/R083	51.3601	46.3138
R006/R084	50.5634	48.462
R006/R086	48.1329	45.1643
R006/R087	49.6655	47.0423
R006/R089	47.7966	49.5827
R006/R090	46.6304	44.782
R006/R092	48.1647	45.4695
R006/R093	49.112	45.257
R006/R094	52.9468	46.4952
R006/R097	44.5845	43.227
R006/R098	46.4606	46.413
R006/R099	45.7658	43.3324
R006/R100	48.8051	45.8445
R006/R101	49.0831	45.6704
R006/R103	50.3802	47.9579
R006/R105	49.5327	46.4726
R006/R106	45.5387	46.3343
R006/R107	48.2025	46.9091
R006/R108	48.9046	46.59
R006/R109	48.3698	44.4656
R006/R111	44.7366	43.0547
R006/R112	44.4925	42.556
R006/R113	46.5745	45.72
R006/R115	47.7125	45.8383
R006/R116	47.9565	46.9021
R006/R118	43.1246	41.2554
R006/R119	48.5026	45.6763
R006/R120	47.6347	47.9502
R006/R121	49.3123	47.3412
R006/R122	48.4504	46.4077
R006/R123	48.6086	44.9522
R006/R125	47.62	46.4485
R006/R126	49.9246	46.0121
R006/R127	47.5789	45.2222
R006/R128	48.7306	46.7201
R006/R129	42.736	41.9479
R006/R130	48.784	46.8058
R006/R131	46.7114	44.1406
R006/R132	48.4334	47.3909
R006/R133	48.8615	44.9359
R006/R135	49.7848	46.2427
R006/R137	46.5689	44.1081
R006/R138	51.3489	46.6502
R006/R139	46.2103	43.8482
R006/R140	46.3706	43.1437
R006/R141	45.0467	44.5172
R006/R142	49.2533	46.667
R006/R143	48.4441	47.0863
R006/R144	43.4303	43.123
R006/R145	44.9133	42.4618
R006/R146	51.3546	49.4283
R006/R147	50.0593	45.6597
R006/R148	49.0879	47.3947
R006/R149	45.263	45.0979
R006/R150	49.5855	45.298
R006/R151	47.6313	44.5938
R006/R152	48.4895	46.2954
R006/R153	49.4451	45.4485
R006/R154	47.6602	44.2517
R006/R155	46.3298	44.9147
R006/R156	48.211	46.322
R006/R157	46.0088	43.7321
R006/R158	48.4413	47.5204
R006/R159	50.1249	47.0159
R006/R160	47.1579	45.6384
R006/R161	50.2087	46.9655
R006/R163	47.0851	45.1531
R006/R164	49.2959	44.86
R006/R166	50.1475	47.3486
R006/R167	45.9477	44.5609
R006/R168	48.5315	45.243
R006/R169	48.7664	45.28
R006/R170	47.0388	43.9304
R006/R171	49.4106	44.2932
R006/R172	52.1831	47.5927
R006/R173	48.032	45.0517
R006/R174	47.4394	46.2846
R006/R175	45.5204	43.6941
R006/R176	45.9942	44.4797
R006/R177	47.2748	45.1789
R006/R178	51.6585	48.563
R006/R179	47.1361	45.3969
R006/R180	49.4208	45.2649
R006/R181	50.9391	44.9556
R006/R182	49.4919	43.5291
R006/R183	51.6999	46.8539
R006/R184	47.6034	46.7464
R006/R185	51.2264	47.6127
R006/R186	50.0865	47.4725
R006/R187	49.4075	46.6109
R006/R188	45.3349	44.8311
R006/R189	46.5608	44.9677
R006/R190	46.4341	47.2115
R006/R191	48.7966	46.7531
R006/R193	47.2716	43.2881
R006/R194	46.7946	45.2392
R006/R195	50.0952	46.6895
R006/R196	49.1408	47.5677
R006/R197	50.0873	47.8434
R006/R198	49.6443	45.9163
R006/R199	46.797	45.3262
R006/R200	49.3504	47.5476
R006/R202	46.9404	46.5488
R006/R203	45.3841	43.2622
R006/R204	43.8099	41.6832
R006/R205	47.9889	46.3917
R006/R206	49.3281	45.3371
R006/R208	46.8221	44.745
R006/R209	51.3396	48.7309
R006/R210	50.0947	46.0096
R006/R211	50.1746	47.497
R006/R213	47.2672	46.5459
R006/R214	49.4546	47.0165
R006/R216	48.8693	45.3208
R006/R218	47.342	45.6728
R006/R219	46.2546	46.2497
R006/R220	49.9023	44.9848
R006/R221	47.2112	44.9096
R006/R222	50.2085	47.3905
R006/R223	47.3333	44.4218
R006/R224	46.5835	44.2618
R006/R225	48.7874	45.143
R006/R226	44.8755	45.6655
R006/R227	46.8477	45.1835
R006/R228	47.8875	46.1454
R006/R229	51.1974	46.1872
R006/R230	48.7158	47.0187
R006/R231	48.7361	44.8134
R006/R232	49.6897	45.9163
R006/R233	50.3488	48.8176
R006/R234	45.5127	44.6104
R006/R235	48.4479	45.3264
R006/R236	47.9635	44.1488
R006/R237	47.3461	45.0264
R006/R238	48.5852	44.7333
R006/R239	46.8501	43.995
R006/R241	50.0731	45.7497
R007/R008	43.5361	40.9521
R007/R009	43.3111	43.8541
R007/R010	41.0844	40.5674
R007/R012	43.2257	43.6129
R007/R013	44.5597	43.5913
R007/R014	41.6556	40.6993
R007/R015	43.2517	42.9667
R007/R016	44.9167	42.3894
R007/R017	44.2295	41.724
R007/R018	44.7288	43.42
R007/R019	43.0202	39.5324
R007/R020	43.7578	41.6649
R007/R021	46.6248	44.321
R007/R022	41.9487	41.6021
R007/R023	39.2608	39.7284
R007/R025	46.5314	45.5908
R007/R027	43.5832	40.1193
R007/R028	40.3483	40.3052
R007/R029	44.8671	45.034
R007/R030	43.9069	43.0342
R007/R031	39.7226	38.1884
R007/R032	37.2664	37.2617
R007/R033	44.7826	45.5244
R007/R034	44.3717	45.7288
R007/R036	45.5121	43.3443
R007/R039	40.2292	41.1003
R007/R040	43.9625	43.2911
R007/R041	44.3092	42.4908
R007/R042	46.3908	46.0603
R007/R043	42.2139	40.5486
R007/R044	42.146	44.8846
R007/R045	45.7099	47
R007/R046	47.1657	45.8871
R007/R048	44.8395	44.7572
R007/R049	42.3564	42.137
R007/R050	42.2944	43.1852
R007/R051	42.0184	37.7016
R007/R053	38.2816	38.9521
R007/R054	43.5099	43.4662
R007/R055	42.9121	43.0282
R007/R056	44.0604	44.5377
R007/R057	42.262	40.1957
R007/R059	45.3171	44.9923
R007/R060	38.0497	40.5423
R007/R061	42.7657	40.4453
R007/R062	43.9355	41.4245
R007/R063	40.4147	41.1573
R007/R064	42.4467	41.1831
R007/R065	43.0704	40.0603
R007/R066	39.7056	41.4234
R007/R067	43.2616	44.5519
R007/R068	41.6847	40.0912
R007/R069	43.3116	41.9065
R007/R070	43.1044	42.3501
R007/R071	44.0716	44.2104
R007/R072	43.69	41.4014
R007/R073	40.421	41.2142
R007/R074	39.7121	38.622
R007/R075	41.9051	40.6082
R007/R076	45.0978	41.5359
R007/R077	41.634	41.9538
R007/R078	43.0161	42.3993
R007/R079	43.0039	42.1707
R007/R080	45.9861	46.1298
R007/R081	42.8358	40.7177
R007/R082	42.5392	41.362
R007/R083	45.9063	43.2413
R007/R084	45.8699	46.0184
R007/R086	42.9882	45.395
R007/R087	45.0139	43.0026
R007/R089	42.5516	41.3599
R007/R090	41.159	40.0184
R007/R092	43.098	43.1505
R007/R093	44.1113	43.3063
R007/R094	47.8843	43.304
R007/R097	38.7511	38.7684
R007/R098	41.3084	42.4049
R007/R099	40.8533	40.3978
R007/R100	43.7742	42.7852
R007/R101	43.6879	41.2743
R007/R103	45.4659	43.6679
R007/R105	45.1421	44.624
R007/R106	40.417	39.866
R007/R107	43.93	44.3614
R007/R108	44.0892	42.4722
R007/R109	43.8705	42.1619
R007/R111	39.6395	37.5074
R007/R112	38.78	39.7376
R007/R113	41.8527	40.8174
R007/R115	42.5229	42.7266
R007/R116	43.0331	45.2592
R007/R118	37.2859	38.2573
R007/R119	43.3228	41.4508
R007/R120	42.803	43.7052
R007/R121	44.3917	43.2128
R007/R122	43.6694	43.1372
R007/R123	43.7621	41.5678
R007/R125	42.9125	41.5254
R007/R126	45.0604	43.2083
R007/R127	42.4353	42.7143
R007/R128	44.0236	44.881
R007/R129	37.574	37.4799
R007/R130	43.8506	42.8084
R007/R131	41.7204	41.8036
R007/R132	44.1338	43.4395
R007/R133	44.1409	41.2666
R007/R135	44.731	43.2506
R007/R137	40.9183	40.4877
R007/R138	45.7277	44.5469
R007/R139	41.0479	41.1408
R007/R140	40.8338	40.5834
R007/R141	40.027	39.3228
R007/R142	43.9235	43.5249
R007/R143	43.7806	41.9288
R007/R144	38.0935	38.8549
R007/R145	39.5207	39.5273
R007/R146	46.4777	45.2409
R007/R147	44.8151	42.2895
R007/R148	44.5024	43.4255
R007/R149	39.8301	41.423
R007/R150	43.6959	42.0979
R007/R151	42.182	41.9985
R007/R152	43.7961	43.4784
R007/R153	44.5949	43.9092
R007/R154	43.0432	40.0571
R007/R155	41.1363	42.4122
R007/R156	43.0416	42.7693
R007/R157	41.3285	41.0601
R007/R158	44.1904	42.4875
R007/R159	45.6705	44.285
R007/R160	42.0935	42.2231
R007/R161	45.4051	45.2644
R007/R163	42.0276	43.5614
R007/R164	44.1087	40.5009
R007/R166	45.3183	43.7861
R007/R167	40.8996	41.4664
R007/R168	43.343	42.4619
R007/R169	44.3848	43.801
R007/R170	41.6137	40.9985
R007/R171	44.0416	42.6579
R007/R172	47.5336	44.6515
R007/R173	43.4354	42.7523
R007/R174	42.1623	40.3732
R007/R175	40.4977	40.789
R007/R176	41.1697	44.3954
R007/R177	42.4066	44.5517
R007/R178	46.9484	45.5853
R007/R179	42.0231	40.9173
R007/R180	44.5559	41.5984
R007/R181	45.2836	41.21
R007/R182	44.1422	39.7011
R007/R183	46.2066	44.508
R007/R184	42.9031	41.9042
R007/R185	46.1933	44.3103
R007/R186	45.0935	44.4859
R007/R187	44.2199	41.8401
R007/R188	40.1591	40.8236
R007/R189	41.2568	39.7608
R007/R190	41.3193	42.8686
R007/R191	44.7903	44.7208
R007/R193	42.5652	39.6557
R007/R194	42.1638	40.7005
R007/R195	44.2973	41.7246
R007/R196	44.1574	44.1572
R007/R197	45.4957	43.7424
R007/R198	44.3763	41.1642
R007/R199	41.804	42.4763
R007/R200	43.9433	44.9155
R007/R202	41.5638	39.6282
R007/R203	40.3525	36.7143
R007/R204	38.6483	36.0123
R007/R205	42.9516	42.3546
R007/R206	43.7814	40.6855
R007/R208	41.1142	38.7254
R007/R209	46.5133	44.9587
R007/R210	45.0467	44.3835
R007/R211	45.4987	46.9838
R007/R213	42.271	41.9898
R007/R214	44.245	41.6842
R007/R216	43.2141	40.9206
R007/R218	42.6155	41.7074
R007/R219	40.8836	42.3244
R007/R220	44.4565	43.6142
R007/R221	41.7616	42.3148
R007/R222	44.77	43.7522
R007/R223	41.8261	40.5949
R007/R224	41.9237	43.053
R007/R225	44.0385	42.3208
R007/R226	39.9941	43.6812
R007/R227	42.2694	43.5575
R007/R228	43.3161	44.3696
R007/R229	46.4173	45.1117
R007/R230	44.235	43.0747
R007/R231	42.8212	43.2803
R007/R232	44.7918	40.4375
R007/R233	45.7137	44.1828
R007/R234	40.8347	41.1346
R007/R235	43.5919	40.3943
R007/R236	43.2569	42.3936
R007/R237	42.2588	41.2031
R007/R238	43.7637	42.7488
R007/R239	41.4305	39.9874
R007/R241	45.301	43.1092
R008/R009	45.0385	45.5957
R008/R010	43.1068	43.9536
R008/R012	44.9178	43.7022
R008/R013	46.2884	45.3057
R008/R014	43.53	43.1401
R008/R015	45.3884	44.1274
R008/R016	46.6232	46.5183
R008/R017	45.7873	43.9146
R008/R018	46.4336	45.3876
R008/R019	44.8264	43.3864
R008/R020	45.5167	44.4811
R008/R021	48.4416	47.2906
R008/R022	43.6222	43.4102
R008/R023	41.1447	41.3532
R008/R025	48.2921	45.7799
R008/R027	45.4859	44.7642
R008/R028	42.0603	41.674
R008/R029	46.8858	44.2443
R008/R030	45.755	45.8594
R008/R031	41.751	40.5664
R008/R032	39.2855	41.0634
R008/R033	46.717	48.3792
R008/R034	46.1919	48.6083
R008/R036	47.5004	44.1966
R008/R039	41.9892	42.5934
R008/R040	46.1258	44.4521
R008/R041	46.0868	44.624
R008/R042	48.1093	48.2269
R008/R043	44.2534	43.2758
R008/R044	44.0624	47.8317
R008/R045	47.6627	48.8799
R008/R046	49.1097	50.1935
R008/R048	46.5056	47.2852
R008/R049	44.4899	46.0524
R008/R050	43.9069	43.9047
R008/R051	44.0617	41.534
R008/R053	40.0258	40.8404
R008/R054	45.2592	44.7063
R008/R055	45.0787	45.37
R008/R056	46.067	46.0837
R008/R057	44.4083	43.0337
R008/R059	47.2145	45.7905
R008/R060	39.9972	41.9802
R008/R061	44.7452	44.9131
R008/R062	45.9838	44.5775
R008/R063	42.4235	43.0301
R008/R064	44.456	44.4926
R008/R065	45.304	41.9841
R008/R066	42.0839	44.7273
R008/R067	44.9591	46.1226
R008/R068	43.5148	42.8679
R008/R069	45.3313	45.6286
R008/R070	44.9183	43.8183
R008/R071	46.0454	47.7648
R008/R072	45.7124	45.4507
R008/R073	42.4439	44.5329
R008/R074	41.6809	42.3105
R008/R075	43.561	43.7973
R008/R076	46.7119	44.1196
R008/R077	43.5555	44.0994
R008/R078	44.8733	43.7276
R008/R079	44.9486	44.1224
R008/R080	47.9194	46.5666
R008/R081	44.9785	44.3393
R008/R082	44.6485	42.6609
R008/R083	47.9465	44.2036
R008/R084	47.3644	45.6785
R008/R086	44.6138	45.3301
R008/R087	46.9584	45.0121
R008/R089	44.4325	44.0355
R008/R090	43.1521	41.7488
R008/R092	44.9807	44.5774
R008/R093	46.0267	45.6143
R008/R094	49.9469	46.4211
R008/R097	40.9373	43.2008
R008/R098	43.1992	43.9766
R008/R099	42.837	44.6931
R008/R100	45.9393	44.1823
R008/R101	45.5718	43.1471
R008/R103	47.614	46.3439
R008/R105	46.9814	45.7389
R008/R106	42.1569	43.739
R008/R107	45.6565	45.4949
R008/R108	45.6557	44.0183
R008/R109	45.4106	43.8638
R008/R111	41.543	40.2979
R008/R112	40.9152	41.8508
R008/R113	43.7189	42.4694
R008/R115	44.5626	45.1417
R008/R116	44.9444	45.882
R008/R118	38.9488	40.3944
R008/R119	45.0235	43.5988
R008/R120	44.7772	44.5541
R008/R121	46.3498	44.4521
R008/R122	45.5415	45.1528
R008/R123	45.5403	43.4788
R008/R125	44.7848	44.5282
R008/R126	46.9941	46.7426
R008/R127	44.4794	45.2704
R008/R128	46.0425	45.4014
R008/R129	39.326	40.5303
R008/R130	45.8256	44.0702
R008/R131	43.608	43.9925
R008/R132	45.9639	44.9302
R008/R133	46.1357	44.8838
R008/R135	46.5674	44.3814
R008/R137	42.7362	42.8757
R008/R138	47.4421	46.5634
R008/R139	42.9327	43.7768
R008/R140	42.7435	42.9779
R008/R141	41.6548	40.531
R008/R142	45.567	45.1353
R008/R143	45.8119	46.7678
R008/R144	40.2801	40.7185
R008/R145	41.2974	42.617
R008/R146	48.0212	47.3197
R008/R147	46.6658	45.0785
R008/R148	46.519	45.1341
R008/R149	41.6579	41.4189
R008/R150	45.8868	43.9957
R008/R151	43.8648	43.9318
R008/R152	45.7633	45.59
R008/R153	46.6209	46.1908
R008/R154	44.8761	43.1709
R008/R155	43.1514	43.2005
R008/R156	44.9337	45.9128
R008/R157	43.3679	42.7908
R008/R158	45.7727	45.269
R008/R159	47.3796	46.083
R008/R160	43.9277	44.5974
R008/R161	47.0766	46.1769
R008/R163	44.1196	44.0818
R008/R164	45.7645	42.1522
R008/R166	47.2337	46.1727
R008/R167	42.5043	43.1227
R008/R168	45.3747	46.3929
R008/R169	46.2512	45.44
R008/R170	43.7731	43.3996
R008/R171	46.3718	45.2609
R008/R172	49.4823	47.7156
R008/R173	45.5683	47.4517
R008/R174	44.0348	43.8492
R008/R175	42.5096	41.8507
R008/R176	43.1465	44.2972
R008/R177	44.521	47.4599
R008/R178	49.0959	47.0786
R008/R179	44.1225	42.8596
R008/R180	46.306	43.2176
R008/R181	47.4522	45.5779
R008/R182	46.3991	45.0856
R008/R183	48.0931	46.9818
R008/R184	44.8999	43.6091
R008/R185	48.2648	45.565
R008/R186	46.8426	46.0782
R008/R187	46.3575	44.9388
R008/R188	42.1778	43.2527
R008/R189	43.0668	42.1489
R008/R190	43.1457	44.8984
R008/R191	46.6949	46.3279
R008/R193	44.6539	41.4347
R008/R194	43.7859	43.2915
R008/R195	46.3763	44.6232
R008/R196	46.1998	44.7727
R008/R197	47.4646	45.4157
R008/R198	46.5763	45.7681
R008/R199	44.1534	45.0637
R008/R200	45.8879	45.6675
R008/R202	43.437	39.3801
R008/R203	42.0545	38.7818
R008/R204	40.6312	39.0101
R008/R205	44.4582	43.2301
R008/R206	45.8972	43.6342
R008/R208	43.2103	42.8463
R008/R209	48.5906	46.4906
R008/R210	46.8888	46.3605
R008/R211	47.2252	48.2796
R008/R213	44.6013	40.7408
R008/R214	46.1201	45.7791
R008/R216	45.1384	44.2614
R008/R218	44.8792	43.9957
R008/R219	43.1098	44.2263
R008/R220	46.6914	45.0913
R008/R221	43.8743	44.7988
R008/R222	46.5464	47.0004
R008/R223	44.1034	44.2995
R008/R224	44.1052	44.4938
R008/R225	46.0436	43.9239
R008/R226	41.7647	45.991
R008/R227	44.191	45.0156
R008/R228	45.3718	45.1968
R008/R229	48.4169	50.735
R008/R230	46.1798	43.7702
R008/R231	44.4934	42.0981
R008/R232	46.8609	44.2703
R008/R233	47.8228	47.1198
R008/R234	42.399	43.7678
R008/R235	45.5446	43.4088
R008/R236	45.4015	44.4091
R008/R237	43.9749	45.1179
R008/R238	45.6704	45.3959
R008/R239	43.431	42.9466
R008/R241	47.2579	45.5104
R009/R010	42.0975	43.2611
R009/R012	43.3058	43.6933
R009/R013	44.5075	44.8809
R009/R014	42.976	42.6761
R009/R015	44.251	45.2176
R009/R016	44.6187	44.6784
R009/R017	44.1945	46.4306
R009/R018	45.0335	46.0446
R009/R019	43.5005	41.5883
R009/R020	43.4186	41.2342
R009/R021	47.0248	46.7231
R009/R022	41.6421	41.0154
R009/R023	38.9222	38.8542
R009/R025	47.0444	48.8968
R009/R027	44.9433	45.5325
R009/R028	40.7162	40.374
R009/R029	45.1336	46.611
R009/R030	43.611	45.3398
R009/R031	40.2931	40.177
R009/R032	37.9765	39.2643
R009/R033	44.759	46.0743
R009/R034	44.2415	46.73
R009/R036	45.556	46.9827
R009/R039	40.5909	41.2917
R009/R040	44.5632	41.1483
R009/R041	44.1769	44.7533
R009/R042	46.3658	48.4357
R009/R043	42.7181	42.819
R009/R044	42.535	44.6831
R009/R045	45.3684	46.0328
R009/R046	46.9927	48.1078
R009/R048	44.5195	44.2692
R009/R049	42.5202	44.5045
R009/R050	42.0992	42.218
R009/R051	42.9804	42.3382
R009/R053	38.6091	39.1774
R009/R054	43.4598	41.2512
R009/R055	43.1159	43.1401
R009/R056	44.1352	45.5906
R009/R057	42.9765	44.2632
R009/R059	45.209	45.8213
R009/R060	38.4312	39.7142
R009/R061	43.874	43.6087
R009/R062	44.2289	43.5457
R009/R063	39.8018	39.5783
R009/R064	42.8631	42.5927
R009/R065	43.4644	44.2465
R009/R066	40.5935	41.3125
R009/R067	42.6198	43.1358
R009/R068	42.018	42.6248
R009/R069	43.2005	44.5238
R009/R070	43.419	44.8641
R009/R071	43.8913	45.1853
R009/R072	44.1553	44.5974
R009/R073	40.7469	41.0651
R009/R074	40.4874	39.9939
R009/R075	41.7924	42.1586
R009/R076	45.1487	44.3669
R009/R077	42.5079	43.1163
R009/R078	43.9517	44.1278
R009/R079	43.3505	43.2412
R009/R080	45.9274	48.8333
R009/R081	43.2046	43.785
R009/R082	43.0027	43.4018
R009/R083	46.7841	46.7689
R009/R084	45.4131	46.2793
R009/R086	42.8166	42.726
R009/R087	45.1084	47.1739
R009/R089	42.2494	38.6866
R009/R090	42.3088	42.8742
R009/R092	44.2307	43.869
R009/R093	44.9895	43.7115
R009/R094	48.514	46.2878
R009/R097	39.4381	40.6386
R009/R098	41.6226	44.5873
R009/R099	41.3577	41.6474
R009/R100	44.1097	43.5736
R009/R101	44.8349	43.455
R009/R103	45.566	48.4924
R009/R105	45.3203	44.5037
R009/R106	40.1727	40.3438
R009/R107	44.2354	45.2475
R009/R108	43.8503	44.1766
R009/R109	43.904	45.8298
R009/R111	40.1444	42.0897
R009/R112	39.9644	40.9147
R009/R113	41.7583	41.4282
R009/R115	43.3564	44.1375
R009/R116	43.5306	44.4697
R009/R118	37.799	39.0303
R009/R119	43.9086	43.3206
R009/R120	42.365	40.7116
R009/R121	45.088	45.4822
R009/R122	43.7064	44.8989
R009/R123	44.1912	43.4515
R009/R125	42.9309	45.7447
R009/R126	45.1279	44.0523
R009/R127	42.5656	42.8646
R009/R128	44.3401	46.1742
R009/R129	37.0742	35.2652
R009/R130	44.24	45.3552
R009/R131	42.5223	43.2395
R009/R132	43.7732	46.2468
R009/R133	44.3612	44.2802
R009/R135	45.5019	46.356
R009/R137	41.8319	44.0677
R009/R138	46.462	47.2892
R009/R139	41.9608	41.8334
R009/R140	40.7051	41.7986
R009/R141	39.8808	40.3674
R009/R142	43.4608	43.5195
R009/R143	44.3841	44.7989
R009/R144	38.7174	42.2489
R009/R145	39.6402	39.326
R009/R146	46.8317	49.6297
R009/R147	45.349	45.8173
R009/R148	44.5811	43.7417
R009/R149	40.0258	39.8468
R009/R150	44.8722	45.4364
R009/R151	43.2216	45.2711
R009/R152	43.9153	44.2459
R009/R153	45.1307	45.7615
R009/R154	43.1957	42.0107
R009/R155	41.9245	43.3504
R009/R156	43.1828	44.1425
R009/R157	41.7853	42.3393
R009/R158	43.598	45.977
R009/R159	45.0982	46.6164
R009/R160	42.4078	44.9403
R009/R161	45.4122	45.9275
R009/R163	42.2671	45.4943
R009/R164	44.1716	43.9891
R009/R166	45.6421	47.3541
R009/R167	40.6556	40.7601
R009/R168	43.2575	42.5666
R009/R169	44.6325	45.2725
R009/R170	42.2952	43.168
R009/R171	44.956	44.8855
R009/R172	47.4173	50.1349
R009/R173	43.4893	42.767
R009/R174	42.4825	43.1225
R009/R175	41.0392	43.275
R009/R176	41.6144	44.0422
R009/R177	42.6286	44.0852
R009/R178	47.3897	46.6516
R009/R179	42.6347	42.4619
R009/R180	45.0321	43.1787
R009/R181	45.8785	44.8734
R009/R182	44.7319	46.2373
R009/R183	46.7456	45.6594
R009/R184	43.1351	43.4235
R009/R185	46.8714	45.0504
R009/R186	45.641	46.7866
R009/R187	45.0267	40.3484
R009/R188	40.8252	42.9475
R009/R189	41.7973	42.9086
R009/R190	40.7826	42.4655
R009/R191	44.4474	44.435
R009/R193	43.0243	42.7095
R009/R194	41.9925	39.4696
R009/R195	45.2388	45.442
R009/R196	44.8536	46.2724
R009/R197	45.575	45.0762
R009/R198	44.956	46.0069
R009/R199	42.3919	43.4214
R009/R200	43.7186	40.9488
R009/R202	42.2625	41.1542
R009/R203	40.4714	37.4476
R009/R204	39.234	38.8686
R009/R205	42.8805	43.1758
R009/R206	44.9999	44.3398
R009/R208	41.6871	41.6994
R009/R209	46.9088	45.3508
R009/R210	45.2969	45.8822
R009/R211	45.0668	44.7045
R009/R213	42.6833	44.7607
R009/R214	44.79	45.5102
R009/R216	43.757	43.5839
R009/R218	43.0456	46.3493
R009/R219	41.569	43.3869
R009/R220	45.5449	45.6576
R009/R221	42.538	43.1568
R009/R222	45.5572	46.9603
R009/R223	42.8321	42.2124
R009/R224	42.2533	42.459
R009/R225	44.7708	44.338
R009/R226	39.4648	40.8496
R009/R227	42.4357	42.4135
R009/R228	43.5264	45.6769
R009/R229	46.8281	47.4206
R009/R230	44.3266	44.5171
R009/R231	43.0453	40.3584
R009/R232	45.7432	44.8663
R009/R233	45.6417	47.9525
R009/R234	40.0158	41.4609
R009/R235	44.1028	44.0766
R009/R236	43.7963	46.4645
R009/R237	41.9145	42.4225
R009/R238	44.4046	44.8922
R009/R239	42.4742	42.074
R009/R241	45.8326	46.1536
R010/R012	41.8437	43.3355
R010/R013	43.4383	44.8475
R010/R014	41.1111	42.3833
R010/R015	42.5416	43.702
R010/R016	43.9014	40.5568
R010/R017	43.0024	41.1307
R010/R018	43.827	43.4766
R010/R019	42.4547	40.7652
R010/R020	43.2551	42.8278
R010/R021	45.3666	42.3745
R010/R022	41.0523	41.4188
R010/R023	38.4669	39.2462
R010/R025	45.2701	47.8073
R010/R027	43.0058	42.7378
R010/R028	39.2197	38.0508
R010/R029	43.9572	44.9966
R010/R030	42.7037	42.625
R010/R031	38.7458	37.5038
R010/R032	36.6642	38.767
R010/R033	43.9368	46.2671
R010/R034	42.8939	44.9984
R010/R036	44.1677	43.8561
R010/R039	39.4773	41.4216
R010/R040	42.9608	42.9999
R010/R041	43.263	44.2457
R010/R042	44.9108	46.3458
R010/R043	41.6626	42.2823
R010/R044	41.09	44.1136
R010/R045	44.5703	47.6407
R010/R046	45.8072	48.5631
R010/R048	43.5916	45.0272
R010/R049	41.5186	42.1097
R010/R050	41.3337	41.2758
R010/R051	41.3356	40.9354
R010/R053	37.5957	38.214
R010/R054	42.5341	41.9946
R010/R055	42.0439	42.489
R010/R056	43.1619	42.5925
R010/R057	41.9429	41.3726
R010/R059	44.1045	41.4044
R010/R060	37.1854	38.1557
R010/R061	42.2759	40.6923
R010/R062	43.3054	40.2393
R010/R063	39.6278	40.0754
R010/R064	41.4039	41.7419
R010/R065	42.3705	43.1214
R010/R066	38.9888	40.1587
R010/R067	41.7722	43.8719
R010/R068	40.7073	40.5752
R010/R069	42.2975	42.3362
R010/R070	42.2083	43.5988
R010/R071	43.2966	45.0404
R010/R072	42.7736	43.1642
R010/R073	39.5363	41.5436
R010/R074	39.0019	39.9183
R010/R075	40.799	39.3492
R010/R076	44.0415	41.9088
R010/R077	40.3204	41.6373
R010/R078	42.172	41.4389
R010/R079	42.0842	41.3634
R010/R080	45.168	47.4936
R010/R081	41.7036	42.1394
R010/R082	41.7541	40.4854
R010/R083	44.9276	39.7352
R010/R084	44.436	46.1425
R010/R086	41.9237	42.8712
R010/R087	44.0323	45.4154
R010/R089	41.6956	41.5888
R010/R090	40.5792	41.248
R010/R092	42.5277	42.269
R010/R093	43.0854	40.9535
R010/R094	47.5164	45.3546
R010/R097	38.2018	37.3435
R010/R098	40.5524	42.1777
R010/R099	39.9876	40.0214
R010/R100	43.1256	43.7451
R010/R101	42.8714	40.8859
R010/R103	44.4022	46.301
R010/R105	43.8361	43.2444
R010/R106	39.1524	40.3869
R010/R107	42.5692	45.0906
R010/R108	42.7273	43.9115
R010/R109	42.7021	41.7961
R010/R111	38.5498	37.3569
R010/R112	38.2248	40.407
R010/R113	40.7879	39.4733
R010/R115	41.6832	44.6557
R010/R116	41.8678	42.587
R010/R118	36.3561	33.5983
R010/R119	42.0922	41.8199
R010/R120	41.9357	44.2249
R010/R121	43.3099	44.9257
R010/R122	43.0246	42.0825
R010/R123	42.8381	40.7887
R010/R125	41.9743	43.4906
R010/R126	44.0966	43.2353
R010/R127	41.3101	41.6742
R010/R128	42.7464	44.7829
R010/R129	36.237	33.4524
R010/R130	42.8352	45.5779
R010/R131	40.7938	40.8738
R010/R132	42.9644	44.4398
R010/R133	43.0891	42.6523
R010/R135	43.5164	45.3917
R010/R137	40.3883	42.2731
R010/R138	44.7364	44.1007
R010/R139	40.2224	39.772
R010/R140	39.7237	40.7636
R010/R141	38.7993	37.7951
R010/R142	43.0852	42.5708
R010/R143	43.1913	41.6115
R010/R144	37.3504	37.5351
R010/R145	38.5579	39.3882
R010/R146	45.2758	46.6251
R010/R147	43.9241	43.5923
R010/R148	43.2708	43.0304
R010/R149	39.2362	42.0587
R010/R150	42.7888	42.5019
R010/R151	41.634	42.7443
R010/R152	42.9761	42.3876
R010/R153	43.8912	41.7173
R010/R154	42.0375	41.0904
R010/R155	40.2208	41.8672
R010/R156	41.9896	44.5606
R010/R157	40.162	42.2038
R010/R158	42.6945	43.4994
R010/R159	44.6006	45.7921
R010/R160	41.308	42.406
R010/R161	43.9751	42.8127
R010/R163	41.0235	41.7818
R010/R164	43.0968	43.4002
R010/R166	44.3569	44.6178
R010/R167	39.9031	41.8256
R010/R168	42.2637	42.1319
R010/R169	43.3948	43.1457
R010/R170	41.0488	40.3008
R010/R171	43.1627	38.6615
R010/R172	46.6491	47.7281
R010/R173	42.3065	43.7806
R010/R174	41.3796	41.4715
R010/R175	39.3108	41.2518
R010/R176	40.0015	42.1258
R010/R177	41.5161	43.8733
R010/R178	46.351	45.2687
R010/R179	40.989	41.633
R010/R180	43.5679	42.5735
R010/R181	44.9344	41.746
R010/R182	43.4243	40.0072
R010/R183	45.1186	44.5079
R010/R184	41.6478	41.1928
R010/R185	45.5443	44.7248
R010/R186	43.8653	44.6851
R010/R187	43.4538	43.8442
[truncated: 19,947 more rows]

## Sheet: Table S9
Supplemental Table 9. Spearman's rank correlation between the metabolic markers in maize
Metabolite 1	Name 1	Class	r-value	P-value	Metabolite 2	Name 2	Class
m538	(S)-Norlaudanosoline	Organoheterocyclic compounds	-0.40976	1.05396e-09	m646
m866	1-Hexadecanol	Lipids	-0.400284	2.73669e-09	m175
m513	Scolymoside	Phenylpropanoids and polyketides	-0.365877	6.86157e-08	m538	(S)-Norlaudanosoline	Organoheterocyclic compounds
m866	1-Hexadecanol	Lipids	-0.365589	7.03845e-08	m815
m810	3-(3-Hydroxyphenyl)propanoic acid	Phenylpropanoids and polyketides	-0.357198	1.46024e-07	m815
m184	Glycerol	Organic oxygen compounds	-0.343772	4.49699e-07	m866	1-Hexadecanol	Lipids
m887	Gentisic acid	Benzenoids	-0.339524	6.34984e-07	m815
m538	(S)-Norlaudanosoline	Organoheterocyclic compounds	-0.337764	7.3153e-07	m887	Gentisic acid	Benzenoids
m689			-0.322734	2.36431e-06	m728	Sinapoyl aldehyde	Phenylpropanoids and polyketides
m175			-0.319851	2.94015e-06	m30
m88	D-Galactose	Organic oxygen compounds	-0.315225	4.15155e-06	m614
m538	(S)-Norlaudanosoline	Organoheterocyclic compounds	-0.314757	4.29765e-06	m689
m646			-0.313595	4.68173e-06	m728	Sinapoyl aldehyde	Phenylpropanoids and polyketides
m631	L-3-Cyanoalanine	Amino acid derivatives	-0.306302	7.94784e-06	m175
m797	Isovitexin 2''-O-beta-D-glucoside	Phenylpropanoids and polyketides	-0.305802	8.2373e-06	m810	3-(3-Hydroxyphenyl)propanoic acid	Phenylpropanoids and polyketides
m88	D-Galactose	Organic oxygen compounds	-0.30502	8.70975e-06	m175
m308	Kaempferide	Phenylpropanoids and polyketides	-0.304072	9.31781e-06	m175
m42	Dehydroepiandrosterone	Lipids	-0.29228	2.11436e-05	m175
m111	Taurine	Amino acid derivatives	-0.291045	2.29917e-05	m887	Gentisic acid	Benzenoids
m36	Leucine	Amino acid derivatives	-0.290733	2.3482e-05	m30
m866	1-Hexadecanol	Lipids	-0.287656	2.88757e-05	m179
m465	threo-3-Hydroxy-D-aspartate	Amino acid derivatives	-0.282431	4.07982e-05	m175
m766	6-Methoxymellein	Organoheterocyclic compounds	-0.282359	4.09922e-05	m175
m111	Taurine	Amino acid derivatives	-0.27788	5.48239e-05	m440
m641			-0.277433	5.64233e-05	m728	Sinapoyl aldehyde	Phenylpropanoids and polyketides
m465	threo-3-Hydroxy-D-aspartate	Amino acid derivatives	-0.277109	5.76117e-05	m348	3,4-Dihydroxybenzaldehyde	Organic oxygen compounds
m111	Taurine	Amino acid derivatives	-0.272214	7.86425e-05	m641
m538	(S)-Norlaudanosoline	Organoheterocyclic compounds	-0.272207	7.8677e-05	m875	Protocatechuic acid	Benzenoids
m189			-0.267961	0.000102567	m813
m815			-0.26791	0.000102895	m875	Protocatechuic acid	Benzenoids
m184	Glycerol	Organic oxygen compounds	-0.265354	0.000120447	m766	6-Methoxymellein	Organoheterocyclic compounds
m646			-0.265214	0.00012148	m98	2'-Deoxyguanosine	Nucleic acid derivatives
m614			-0.260427	0.000162447	m646
m42	Dehydroepiandrosterone	Lipids	-0.255549	0.000217201	m646
m538	(S)-Norlaudanosoline	Organoheterocyclic compounds	-0.253423	0.000246073	m821	Sedoheptulose 7-phosphate	Organic oxygen compounds
m465	threo-3-Hydroxy-D-aspartate	Amino acid derivatives	-0.252592	0.000258312	m646
m917	Toluate	Benzenoids	-0.250795	0.000286716	m815
m513	Scolymoside	Phenylpropanoids and polyketides	-0.249402	0.000310704	m813
m712			-0.249255	0.000313328	m21
m728	Sinapoyl aldehyde	Phenylpropanoids and polyketides	-0.249126	0.00031567	m875	Protocatechuic acid	Benzenoids
m29			-0.248846	0.000320786	m646
m845	dCMP	Nucleic acid derivatives	-0.245568	0.000386691	m30
m36	Leucine	Amino acid derivatives	-0.245169	0.000395537	m88	D-Galactose	Organic oxygen compounds
m513	Scolymoside	Phenylpropanoids and polyketides	-0.244292	0.000415586	m384
m887	Gentisic acid	Benzenoids	-0.243614	0.000431751	m797	Isovitexin 2''-O-beta-D-glucoside	Phenylpropanoids and polyketides
m863	Salicylic acid	Benzenoids	-0.24165	0.000481898	m797	Isovitexin 2''-O-beta-D-glucoside	Phenylpropanoids and polyketides
m269			-0.241353	0.000489926	m646
m712			-0.240736	0.000507021	m593
m88	D-Galactose	Organic oxygen compounds	-0.240264	0.000520473	m179
m178			-0.239619	0.00053938	m630	5-Hydroxy-L-tryptophan	Amino acid derivatives
m576			-0.238714	0.000566997	m907	p-Anisic acid	Benzenoids
m618	Xanthurenic acid	Organoheterocyclic compounds	-0.237308	0.000612466	m875	Protocatechuic acid	Benzenoids
m630	5-Hydroxy-L-tryptophan	Amino acid derivatives	-0.234467	0.000714851	m728	Sinapoyl aldehyde	Phenylpropanoids and polyketides
m189			-0.233981	0.000733873	m845	dCMP	Nucleic acid derivatives
m333			-0.233837	0.000739575	m354
m111	Taurine	Amino acid derivatives	-0.233723	0.000744144	m810	3-(3-Hydroxyphenyl)propanoic acid	Phenylpropanoids and polyketides
m646			-0.232157	0.000809451	m684
m42	Dehydroepiandrosterone	Lipids	-0.229997	0.000908254	m689
m333			-0.227999	0.00100936	m8
m646			-0.225694	0.00113883	m486	1,2,3-Trihydroxybenzene	Benzenoids
m593			-0.224305	0.00122402	m875	Protocatechuic acid	Benzenoids
m538	(S)-Norlaudanosoline	Organoheterocyclic compounds	-0.223181	0.0012972	m810	3-(3-Hydroxyphenyl)propanoic acid	Phenylpropanoids and polyketides
m887	Gentisic acid	Benzenoids	-0.223011	0.00130861	m684
m134	CMP	Nucleic acid derivatives	-0.222631	0.00133447	m810	3-(3-Hydroxyphenyl)propanoic acid	Phenylpropanoids and polyketides
m917	Toluate	Benzenoids	-0.222114	0.00137036	m797	Isovitexin 2''-O-beta-D-glucoside	Phenylpropanoids and polyketides
m813			-0.2195	0.00156585	m630	5-Hydroxy-L-tryptophan	Amino acid derivatives
m28			-0.219122	0.0015961	m513	Scolymoside	Phenylpropanoids and polyketides
m887	Gentisic acid	Benzenoids	-0.218884	0.00161545	m728	Sinapoyl aldehyde	Phenylpropanoids and polyketides
m625			-0.216913	0.00178404	m646
m29			-0.216143	0.00185418	m917	Toluate	Benzenoids
m887	Gentisic acid	Benzenoids	-0.215257	0.00193795	m593
m111	Taurine	Amino acid derivatives	-0.212957	0.00217176	m875	Protocatechuic acid	Benzenoids
m136	Valeric acid	Lipids	-0.212692	0.00220025	m875	Protocatechuic acid	Benzenoids
m29			-0.212561	0.00221447	m810	3-(3-Hydroxyphenyl)propanoic acid	Phenylpropanoids and polyketides
m29			-0.211982	0.00227842	m30
m868	4-Hydroxybenzoic acid	Benzenoids	-0.211539	0.00232842	m388
m887	Gentisic acid	Benzenoids	-0.210209	0.00248467	m618	Xanthurenic acid	Organoheterocyclic compounds
m42	Dehydroepiandrosterone	Lipids	-0.209932	0.0025184	m513	Scolymoside	Phenylpropanoids and polyketides
m513	Scolymoside	Phenylpropanoids and polyketides	-0.209274	0.00260008	m684
m860	gamma-Glutamylcysteine	Amino acid derivatives	-0.208459	0.00270464	m486	1,2,3-Trihydroxybenzene	Benzenoids
m625			-0.208185	0.0027407	m887	Gentisic acid	Benzenoids
m513	Scolymoside	Phenylpropanoids and polyketides	-0.207628	0.00281527	m8
m29			-0.207523	0.00282945	m887	Gentisic acid	Benzenoids
m88	D-Galactose	Organic oxygen compounds	-0.205377	0.0031356	m860	gamma-Glutamylcysteine	Amino acid derivatives
m175			-0.205349	0.00313976	m618	Xanthurenic acid	Organoheterocyclic compounds
m766	6-Methoxymellein	Organoheterocyclic compounds	-0.205281	0.00314998	m348	3,4-Dihydroxybenzaldehyde	Organic oxygen compounds
m860	gamma-Glutamylcysteine	Amino acid derivatives	-0.204913	0.00320557	m384
m639	3-Dehydrosphinganine	Organic oxygen compounds	-0.204038	0.00334138	m821	Sedoheptulose 7-phosphate	Organic oxygen compounds
m887	Gentisic acid	Benzenoids	-0.202952	0.0035173	m448
m36	Leucine	Amino acid derivatives	-0.202287	0.00362896	m866	1-Hexadecanol	Lipids
m513	Scolymoside	Phenylpropanoids and polyketides	-0.201229	0.00381349	m728	Sinapoyl aldehyde	Phenylpropanoids and polyketides
m866	1-Hexadecanol	Lipids	-0.201022	0.00385039	m348	3,4-Dihydroxybenzaldehyde	Organic oxygen compounds
m689			-0.200614	0.0039244	m30
m646			-0.199969	0.00404398	m593
m136	Valeric acid	Lipids	-0.198969	0.0042359	m813
m136	Valeric acid	Lipids	-0.198791	0.00427096	m646
m576			-0.198452	0.00433825	m866	1-Hexadecanol	Lipids
m689			-0.198171	0.00439491	m448
m440			-0.195891	0.00487918	m134	CMP	Nucleic acid derivatives
m36	Leucine	Amino acid derivatives	-0.195095	0.00505905	m388
m333			-0.193814	0.0053614	m614
m29			-0.192565	0.00567168	m350	Kaempferol-3-O-rutinoside	Phenylpropanoids and polyketides
m614			-0.192193	0.00576709	m350	Kaempferol-3-O-rutinoside	Phenylpropanoids and polyketides
m179			-0.192126	0.0057844	m875	Protocatechuic acid	Benzenoids
m625			-0.191199	0.00602897	m875	Protocatechuic acid	Benzenoids
m308	Kaempferide	Phenylpropanoids and polyketides	-0.190896	0.00611113	m712
m860	gamma-Glutamylcysteine	Amino acid derivatives	-0.190444	0.00623509	m907	p-Anisic acid	Benzenoids
m465	threo-3-Hydroxy-D-aspartate	Amino acid derivatives	-0.190176	0.00631	m845	dCMP	Nucleic acid derivatives
m538	(S)-Norlaudanosoline	Organoheterocyclic compounds	-0.189613	0.0064694	m917	Toluate	Benzenoids
m684			-0.189521	0.00649578	m875	Protocatechuic acid	Benzenoids
m576			-0.189205	0.00658725	m887	Gentisic acid	Benzenoids
m513	Scolymoside	Phenylpropanoids and polyketides	-0.187972	0.00695493	m838	Malic acid	Organic acids and derivatives
m797	Isovitexin 2''-O-beta-D-glucoside	Phenylpropanoids and polyketides	-0.187961	0.00695834	m907	p-Anisic acid	Benzenoids
m42	Dehydroepiandrosterone	Lipids	-0.186526	0.00740941	m845	dCMP	Nucleic acid derivatives
m684			-0.186284	0.00748813	m821	Sedoheptulose 7-phosphate	Organic oxygen compounds
m706	Parthenin	Other	-0.185188	0.00785329	m354
m576			-0.185139	0.00787016	m819	S-Lactoylglutathione	Organic acids and derivatives
m917	Toluate	Benzenoids	-0.184089	0.00823573	m728	Sinapoyl aldehyde	Phenylpropanoids and polyketides
m308	Kaempferide	Phenylpropanoids and polyketides	-0.183547	0.00843016	m893	Inosine	Nucleic acid derivatives
m845	dCMP	Nucleic acid derivatives	-0.183427	0.00847369	m593
m887	Gentisic acid	Benzenoids	-0.182645	0.00876259	m419
m440			-0.182417	0.00884868	m98	2'-Deoxyguanosine	Nucleic acid derivatives
m860	gamma-Glutamylcysteine	Amino acid derivatives	-0.181137	0.00934511	m866	1-Hexadecanol	Lipids
m29			-0.180826	0.00946923	m875	Protocatechuic acid	Benzenoids
m173			-0.180695	0.00952199	m646
m813			-0.18067	0.00953212	m486	1,2,3-Trihydroxybenzene	Benzenoids
m189			-0.180392	0.00964534	m689
m175			-0.180381	0.00964989	m486	1,2,3-Trihydroxybenzene	Benzenoids
m630	5-Hydroxy-L-tryptophan	Amino acid derivatives	-0.180078	0.00977413	m98	2'-Deoxyguanosine	Nucleic acid derivatives
m98	2'-Deoxyguanosine	Nucleic acid derivatives	-0.180031	0.00979372	m893	Inosine	Nucleic acid derivatives
m646			-0.179876	0.00985793	m244
m220	13-L-Hydroperoxylinoleic acid	Lipids	-0.179719	0.00992368	m728	Sinapoyl aldehyde	Phenylpropanoids and polyketides
m88	D-Galactose	Organic oxygen compounds	-0.179612	0.0099687	m684
m244			-0.179573	0.00998512	m875	Protocatechuic acid	Benzenoids
m36	Leucine	Amino acid derivatives	-0.17908	0.0101944	m706	Parthenin	Other
m111	Taurine	Amino acid derivatives	-0.178816	0.0103082	m712
m766	6-Methoxymellein	Organoheterocyclic compounds	-0.178602	0.0104016	m646
m88	D-Galactose	Organic oxygen compounds	-0.178134	0.0106077	m184	Glycerol	Organic oxygen compounds
m689			-0.177397	0.0109397	m593
m28			-0.176756	0.0112357	m630	5-Hydroxy-L-tryptophan	Amino acid derivatives
m36	Leucine	Amino acid derivatives	-0.176607	0.0113056	m136	Valeric acid	Lipids
m440			-0.176205	0.0114962	m593
m838	Malic acid	Organic acids and derivatives	-0.176202	0.0114975	m614
m220	13-L-Hydroperoxylinoleic acid	Lipids	-0.175812	0.0116849	m30
m375	Histamine	Organic nitrogen compounds	-0.175638	0.0117694	m384
m631	L-3-Cyanoalanine	Amino acid derivatives	-0.175562	0.0118061	m893	Inosine	Nucleic acid derivatives
m134	CMP	Nucleic acid derivatives	-0.175317	0.0119263	m178
m48	Cytosine	Organoheterocyclic compounds	-0.174916	0.0121254	m728	Sinapoyl aldehyde	Phenylpropanoids and polyketides
m269			-0.174819	0.0121743	m813
m173			-0.174344	0.0124146	m175
m184	Glycerol	Organic oxygen compounds	-0.174232	0.0124716	m810	3-(3-Hydroxyphenyl)propanoic acid	Phenylpropanoids and polyketides
m614			-0.173711	0.0127411	m875	Protocatechuic acid	Benzenoids
m384			-0.173665	0.0127651	m646
m184	Glycerol	Organic oxygen compounds	-0.173565	0.0128177	m631	L-3-Cyanoalanine	Amino acid derivatives
m29			-0.172641	0.0133106	m821	Sedoheptulose 7-phosphate	Organic oxygen compounds
m48	Cytosine	Organoheterocyclic compounds	-0.172205	0.013549	m140
m887	Gentisic acid	Benzenoids	-0.171767	0.0137927	m134	CMP	Nucleic acid derivatives
m625			-0.171235	0.0140934	m810	3-(3-Hydroxyphenyl)propanoic acid	Phenylpropanoids and polyketides
m614			-0.170829	0.0143263	m821	Sedoheptulose 7-phosphate	Organic oxygen compounds
m134	CMP	Nucleic acid derivatives	-0.170083	0.0147642	m646
m179			-0.170028	0.0147965	m646
m465	threo-3-Hydroxy-D-aspartate	Amino acid derivatives	-0.16959	0.0150597	m813
m860	gamma-Glutamylcysteine	Amino acid derivatives	-0.169517	0.0151036	m388
m887	Gentisic acid	Benzenoids	-0.169482	0.0151247	m179
m175			-0.169374	0.0151907	m388
m178			-0.169255	0.015263	m220	13-L-Hydroperoxylinoleic acid	Lipids
m21			-0.168886	0.0154903	m893	Inosine	Nucleic acid derivatives
m134	CMP	Nucleic acid derivatives	-0.168555	0.0156969	m641
m706	Parthenin	Other	-0.168028	0.01603	m419
m863	Salicylic acid	Benzenoids	-0.167532	0.0163493	m244
m538	(S)-Norlaudanosoline	Organoheterocyclic compounds	-0.167228	0.0165476	m375	Histamine	Organic nitrogen compounds
m48	Cytosine	Organoheterocyclic compounds	-0.166496	0.0170347	m388
m28			-0.166117	0.0172914	m189
m178			-0.16581	0.0175015	m821	Sedoheptulose 7-phosphate	Organic oxygen compounds
m173			-0.165699	0.0175785	m813
m538	(S)-Norlaudanosoline	Organoheterocyclic compounds	-0.165455	0.0177478	m333
m184	Glycerol	Organic oxygen compounds	-0.164399	0.0184984	m706	Parthenin	Other
m173			-0.164167	0.0186668	m845	dCMP	Nucleic acid derivatives
m868	4-Hydroxybenzoic acid	Benzenoids	-0.163998	0.01879	m419
m392	Orientin	Phenylpropanoids and polyketides	-0.16352	0.0191431	m766	6-Methoxymellein	Organoheterocyclic compounds
m797	Isovitexin 2''-O-beta-D-glucoside	Phenylpropanoids and polyketides	-0.163325	0.0192889	m875	Protocatechuic acid	Benzenoids
m308	Kaempferide	Phenylpropanoids and polyketides	-0.163238	0.0193548	m513	Scolymoside	Phenylpropanoids and polyketides
m766	6-Methoxymellein	Organoheterocyclic compounds	-0.162711	0.0197544	m893	Inosine	Nucleic acid derivatives
m36	Leucine	Amino acid derivatives	-0.162577	0.019857	m631	L-3-Cyanoalanine	Amino acid derivatives
m333			-0.162576	0.0198581	m448
m392	Orientin	Phenylpropanoids and polyketides	-0.162569	0.0198635	m845	dCMP	Nucleic acid derivatives
m29			-0.162381	0.0200086	m866	1-Hexadecanol	Lipids
m513	Scolymoside	Phenylpropanoids and polyketides	-0.162373	0.0200151	m631	L-3-Cyanoalanine	Amino acid derivatives
m766	6-Methoxymellein	Organoheterocyclic compounds	-0.162207	0.0201438	m689
m593			-0.161983	0.0203191	m641
m308	Kaempferide	Phenylpropanoids and polyketides	-0.161729	0.0205188	m860	gamma-Glutamylcysteine	Amino acid derivatives
m887	Gentisic acid	Benzenoids	-0.161144	0.0209863	m614
m712			-0.160988	0.0211125	m486	1,2,3-Trihydroxybenzene	Benzenoids
m36	Leucine	Amino acid derivatives	-0.160825	0.021245	m810	3-(3-Hydroxyphenyl)propanoic acid	Phenylpropanoids and polyketides
m136	Valeric acid	Lipids	-0.160494	0.0215168	m689
m845	dCMP	Nucleic acid derivatives	-0.158954	0.0228186	m728	Sinapoyl aldehyde	Phenylpropanoids and polyketides
m887	Gentisic acid	Benzenoids	-0.158641	0.0230918	m244
m538	(S)-Norlaudanosoline	Organoheterocyclic compounds	-0.158524	0.0231946	m866	1-Hexadecanol	Lipids
m753	Ortho-Hydroxyphenylacetic acid	Benzenoids	-0.158297	0.023395	m810	3-(3-Hydroxyphenyl)propanoic acid	Phenylpropanoids and polyketides
m220	13-L-Hydroperoxylinoleic acid	Lipids	-0.157893	0.0237554	m244
m860	gamma-Glutamylcysteine	Amino acid derivatives	-0.157851	0.0237929	m689
m269			-0.157807	0.023833	m907	p-Anisic acid	Benzenoids
m440			-0.157783	0.0238544	m486	1,2,3-Trihydroxybenzene	Benzenoids
m819	S-Lactoylglutathione	Organic acids and derivatives	-0.157649	0.0239751	m21
m641			-0.157511	0.0241002	m815
m348	3,4-Dihydroxybenzaldehyde	Organic oxygen compounds	-0.157378	0.024222	m810	3-(3-Hydroxyphenyl)propanoic acid	Phenylpropanoids and polyketides
m646			-0.156593	0.0249473	m792	4-O-beta-D-Glucopyranosyl-D-mannose	Organic oxygen compounds
m887	Gentisic acid	Benzenoids	-0.156527	0.02501	m98	2'-Deoxyguanosine	Nucleic acid derivatives
m821	Sedoheptulose 7-phosphate	Organic oxygen compounds	-0.156017	0.0254924	m728	Sinapoyl aldehyde	Phenylpropanoids and polyketides
m308	Kaempferide	Phenylpropanoids and polyketides	-0.155933	0.0255723	m646
m28			-0.155809	0.0256911	m392	Orientin	Phenylpropanoids and polyketides
m631	L-3-Cyanoalanine	Amino acid derivatives	-0.155429	0.0260586	m614
m384			-0.155061	0.0264182	m689
m244			-0.154543	0.0269322	m350	Kaempferol-3-O-rutinoside	Phenylpropanoids and polyketides
m440			-0.153954	0.0275271	m244
m576			-0.153709	0.0277779	m646
m175			-0.153585	0.0279054	m98	2'-Deoxyguanosine	Nucleic acid derivatives
m838	Malic acid	Organic acids and derivatives	-0.152362	0.029191	m21
m845	dCMP	Nucleic acid derivatives	-0.150949	0.0307383	m388
m917	Toluate	Benzenoids	-0.150937	0.0307524	m618	Xanthurenic acid	Organoheterocyclic compounds
m175			-0.150683	0.0310375	m810	3-(3-Hydroxyphenyl)propanoic acid	Phenylpropanoids and polyketides
m111	Taurine	Amino acid derivatives	-0.150668	0.0310548	m917	Toluate	Benzenoids
m348	3,4-Dihydroxybenzaldehyde	Organic oxygen compounds	-0.150334	0.0314344	m140
m308	Kaempferide	Phenylpropanoids and polyketides	-0.149771	0.0320823	m333
m36	Leucine	Amino acid derivatives	-0.148546	0.0335312	m448
m917	Toluate	Benzenoids	-0.148496	0.0335917	m540	Phosphohydroxypyruvic acid	Organic oxygen compounds
m538	(S)-Norlaudanosoline	Organoheterocyclic compounds	-0.148443	0.0336557	m641
m440			-0.14828	0.0338533	m388
m625			-0.147647	0.0346312	m917	Toluate	Benzenoids
m684			-0.147404	0.0349327	m810	3-(3-Hydroxyphenyl)propanoic acid	Phenylpropanoids and polyketides
m813			-0.147205	0.0351821	m30
m819	S-Lactoylglutathione	Organic acids and derivatives	-0.147195	0.0351944	m810	3-(3-Hydroxyphenyl)propanoic acid	Phenylpropanoids and polyketides
m618	Xanthurenic acid	Organoheterocyclic compounds	-0.147155	0.0352451	m689
m269			-0.14713	0.0352767	m887	Gentisic acid	Benzenoids
m392	Orientin	Phenylpropanoids and polyketides	-0.146928	0.0355317	m887	Gentisic acid	Benzenoids
m813			-0.146141	0.0365403	m419
m440			-0.146077	0.0366235	m625
m21			-0.145269	0.0376861	m646
m178			-0.144994	0.0380528	m875	Protocatechuic acid	Benzenoids
m513	Scolymoside	Phenylpropanoids and polyketides	-0.144985	0.0380659	m907	p-Anisic acid	Benzenoids
m184	Glycerol	Organic oxygen compounds	-0.144029	0.0393671	m30
m838	Malic acid	Organic acids and derivatives	-0.143919	0.0395193	m593
m179			-0.143859	0.0396023	m810	3-(3-Hydroxyphenyl)propanoic acid	Phenylpropanoids and polyketides
m706	Parthenin	Other	-0.143696	0.03983	m179
m308	Kaempferide	Phenylpropanoids and polyketides	-0.142976	0.0408442	m375	Histamine	Organic nitrogen compounds
m21			-0.142647	0.0413148	m375	Histamine	Organic nitrogen compounds
m513	Scolymoside	Phenylpropanoids and polyketides	-0.14264	0.0413248	m639	3-Dehydrosphinganine	Organic oxygen compounds
m440			-0.14259	0.041397	m684
m175			-0.142521	0.0414974	m821	Sedoheptulose 7-phosphate	Organic oxygen compounds
m766	6-Methoxymellein	Organoheterocyclic compounds	-0.142072	0.0421492	m819	S-Lactoylglutathione	Organic acids and derivatives
m631	L-3-Cyanoalanine	Amino acid derivatives	-0.141759	0.0426097	m179
m513	Scolymoside	Phenylpropanoids and polyketides	-0.141593	0.042855	m766	6-Methoxymellein	Organoheterocyclic compounds
m184	Glycerol	Organic oxygen compounds	-0.141573	0.0428839	m821	Sedoheptulose 7-phosphate	Organic oxygen compounds
m348	3,4-Dihydroxybenzaldehyde	Organic oxygen compounds	-0.140809	0.0440315	m388
m184	Glycerol	Organic oxygen compounds	-0.140658	0.0442602	m465	threo-3-Hydroxy-D-aspartate	Amino acid derivatives
m538	(S)-Norlaudanosoline	Organoheterocyclic compounds	-0.140526	0.0444623	m893	Inosine	Nucleic acid derivatives
m618	Xanthurenic acid	Organoheterocyclic compounds	-0.140484	0.0445263	m641
m712			-0.140247	0.0448902	m728	Sinapoyl aldehyde	Phenylpropanoids and polyketides
m513	Scolymoside	Phenylpropanoids and polyketides	-0.140125	0.0450795	m618	Xanthurenic acid	Organoheterocyclic compounds
m189			-0.139917	0.0454017	m175
m269			-0.139832	0.0455341	m178
m392	Orientin	Phenylpropanoids and polyketides	-0.13955	0.045976	m706	Parthenin	Other
m189			-0.139395	0.0462209	m348	3,4-Dihydroxybenzaldehyde	Organic oxygen compounds
m42	Dehydroepiandrosterone	Lipids	-0.139268	0.0464216	m184	Glycerol	Organic oxygen compounds
m646			-0.138849	0.0470905	m815
m845	dCMP	Nucleic acid derivatives	-0.138721	0.0472966	m486	1,2,3-Trihydroxybenzene	Benzenoids
m42	Dehydroepiandrosterone	Lipids	-0.1386	0.0474921	m576
m29			-0.137762	0.0488615	m907	p-Anisic acid	Benzenoids
m618	Xanthurenic acid	Organoheterocyclic compounds	-0.137286	0.0496553	m646
m269			-0.137228	0.0497535	m810	3-(3-Hydroxyphenyl)propanoic acid	Phenylpropanoids and polyketides
m712			-0.136907	0.0502943	m866	1-Hexadecanol	Lipids
m308	Kaempferide	Phenylpropanoids and polyketides	-0.136842	0.0504054	m440
m134	CMP	Nucleic acid derivatives	-0.136631	0.0507637	m875	Protocatechuic acid	Benzenoids
m866	1-Hexadecanol	Lipids	-0.136601	0.0508161	m354
m392	Orientin	Phenylpropanoids and polyketides	-0.136152	0.051588	m448
m868	4-Hydroxybenzoic acid	Benzenoids	-0.136137	0.0516145	m641
m631	L-3-Cyanoalanine	Amino acid derivatives	-0.135939	0.0519581	m384
m863	Salicylic acid	Benzenoids	-0.135886	0.0520504	m728	Sinapoyl aldehyde	Phenylpropanoids and polyketides
m684			-0.135789	0.0522207	m140
m184	Glycerol	Organic oxygen compounds	-0.135761	0.0522695	m618	Xanthurenic acid	Organoheterocyclic compounds
m269			-0.135754	0.0522817	m388
m625			-0.135617	0.0525211	m845	dCMP	Nucleic acid derivatives
m465	threo-3-Hydroxy-D-aspartate	Amino acid derivatives	-0.135454	0.0528082	m513	Scolymoside	Phenylpropanoids and polyketides
m178			-0.134846	0.0538921	m641
m308	Kaempferide	Phenylpropanoids and polyketides	-0.134749	0.0540649	m845	dCMP	Nucleic acid derivatives
m866	1-Hexadecanol	Lipids	-0.134216	0.0550325	m728	Sinapoyl aldehyde	Phenylpropanoids and polyketides
m863	Salicylic acid	Benzenoids	-0.134007	0.0554153	m419
m333			-0.133813	0.055772	m419
m465	threo-3-Hydroxy-D-aspartate	Amino acid derivatives	-0.133767	0.055857	m893	Inosine	Nucleic acid derivatives
m706	Parthenin	Other	-0.133554	0.0562522	m21
m868	4-Hydroxybenzoic acid	Benzenoids	-0.13351	0.0563353	m448
m625			-0.133461	0.0564262	m907	p-Anisic acid	Benzenoids
m706	Parthenin	Other	-0.133372	0.0565926	m384
m36	Leucine	Amino acid derivatives	-0.133365	0.0566057	m766	6-Methoxymellein	Organoheterocyclic compounds
m646			-0.133124	0.0570578	m448
m8			-0.13276	0.0577456	m593
m819	S-Lactoylglutathione	Organic acids and derivatives	-0.132358	0.0585151	m641
m419			-0.13162	0.0599482	m875	Protocatechuic acid	Benzenoids
m189			-0.131579	0.0600275	m646
m728	Sinapoyl aldehyde	Phenylpropanoids and polyketides	-0.131324	0.0605295	m810	3-(3-Hydroxyphenyl)propanoic acid	Phenylpropanoids and polyketides
m866	1-Hexadecanol	Lipids	-0.131121	0.0609325	m614
m28			-0.13109	0.0609935	m641
m625			-0.131014	0.061146	m838	Malic acid	Organic acids and derivatives
m136	Valeric acid	Lipids	-0.130362	0.0624565	m907	p-Anisic acid	Benzenoids
m513	Scolymoside	Phenylpropanoids and polyketides	-0.129362	0.0645118	m593
m684			-0.129352	0.0645321	m689
m868	4-Hydroxybenzoic acid	Benzenoids	-0.129259	0.0647268	m614
m136	Valeric acid	Lipids	-0.129146	0.0649627	m350	Kaempferol-3-O-rutinoside	Phenylpropanoids and polyketides
m766	6-Methoxymellein	Organoheterocyclic compounds	-0.129076	0.0651087	m815
m392	Orientin	Phenylpropanoids and polyketides	-0.128924	0.0654279	m375	Histamine	Organic nitrogen compounds
m630	5-Hydroxy-L-tryptophan	Amino acid derivatives	-0.128286	0.0667832	m244
m614			-0.127499	0.0684866	m388
m792	4-O-beta-D-Glucopyranosyl-D-mannose	Organic oxygen compounds	-0.127251	0.0690306	m593
m917	Toluate	Benzenoids	-0.127218	0.0691042	m179
m646			-0.127052	0.0694701	m753	Ortho-Hydroxyphenylacetic acid	Benzenoids
m810	3-(3-Hydroxyphenyl)propanoic acid	Phenylpropanoids and polyketides	-0.126882	0.0698469	m893	Inosine	Nucleic acid derivatives
m184	Glycerol	Organic oxygen compounds	-0.126558	0.0705711	m48	Cytosine	Organoheterocyclic compounds
m706	Parthenin	Other	-0.12645	0.0708133	m860	gamma-Glutamylcysteine	Amino acid derivatives
m29			-0.126262	0.0712354	m392	Orientin	Phenylpropanoids and polyketides
m134	CMP	Nucleic acid derivatives	-0.12625	0.0712637	m845	dCMP	Nucleic acid derivatives
m111	Taurine	Amino acid derivatives	-0.125934	0.0719808	m630	5-Hydroxy-L-tryptophan	Amino acid derivatives
m269			-0.125247	0.0735585	m375	Histamine	Organic nitrogen compounds
m184	Glycerol	Organic oxygen compounds	-0.125032	0.074057	m486	1,2,3-Trihydroxybenzene	Benzenoids
m631	L-3-Cyanoalanine	Amino acid derivatives	-0.124138	0.0761649	m792	4-O-beta-D-Glucopyranosyl-D-mannose	Organic oxygen compounds
m887	Gentisic acid	Benzenoids	-0.124089	0.0762812	m178
m917	Toluate	Benzenoids	-0.124074	0.0763178	m419
m36	Leucine	Amino acid derivatives	-0.123963	0.0765843	m576
m136	Valeric acid	Lipids	-0.123745	0.0771061	m887	Gentisic acid	Benzenoids
m136	Valeric acid	Lipids	-0.123514	0.0776644	m639	3-Dehydrosphinganine	Organic oxygen compounds
m134	CMP	Nucleic acid derivatives	-0.123288	0.0782125	m375	Histamine	Organic nitrogen compounds
m375	Histamine	Organic nitrogen compounds	-0.123123	0.0786171	m614
m625			-0.122968	0.078996	m641
m414	2-Methyl-3-hydroxy-5-formylpyridine-4-carboxylate	Organoheterocyclic compounds	-0.122756	0.0795173	m728	Sinapoyl aldehyde	Phenylpropanoids and polyketides
m639	3-Dehydrosphinganine	Organic oxygen compounds	-0.122553	0.0800206	m875	Protocatechuic acid	Benzenoids
m819	S-Lactoylglutathione	Organic acids and derivatives	-0.122394	0.0804153	m728	Sinapoyl aldehyde	Phenylpropanoids and polyketides
m8			-0.121946	0.0815389	m753	Ortho-Hydroxyphenylacetic acid	Benzenoids
m440			-0.121939	0.0815564	m614
m614			-0.121776	0.0819678	m810	3-(3-Hydroxyphenyl)propanoic acid	Phenylpropanoids and polyketides
m173			-0.121604	0.0824022	m375	Histamine	Organic nitrogen compounds
m42	Dehydroepiandrosterone	Lipids	-0.121575	0.0824765	m819	S-Lactoylglutathione	Organic acids and derivatives
m42	Dehydroepiandrosterone	Lipids	-0.121499	0.0826715	m354
m333			-0.121297	0.0831872	m845	dCMP	Nucleic acid derivatives
m48	Cytosine	Organoheterocyclic compounds	-0.121287	0.0832122	m815
m21			-0.121221	0.0833799	m175
m392	Orientin	Phenylpropanoids and polyketides	-0.120827	0.0843958	m875	Protocatechuic acid	Benzenoids
m42	Dehydroepiandrosterone	Lipids	-0.120663	0.0848224	m712
m625			-0.12059	0.0850109	m712
m766	6-Methoxymellein	Organoheterocyclic compounds	-0.11995	0.0866931	m860	gamma-Glutamylcysteine	Amino acid derivatives
m819	S-Lactoylglutathione	Organic acids and derivatives	-0.119858	0.0869367	m244
m21			-0.119739	0.0872511	m333
m838	Malic acid	Organic acids and derivatives	-0.119656	0.0874736	m753	Ortho-Hydroxyphenylacetic acid	Benzenoids
m540	Phosphohydroxypyruvic acid	Organic oxygen compounds	-0.119246	0.0885705	m875	Protocatechuic acid	Benzenoids
m706	Parthenin	Other	-0.1192	0.0886942	m98	2'-Deoxyguanosine	Nucleic acid derivatives
m392	Orientin	Phenylpropanoids and polyketides	-0.119135	0.0888709	m178
m838	Malic acid	Organic acids and derivatives	-0.119129	0.088886	m684
m184	Glycerol	Organic oxygen compounds	-0.119078	0.0890252	m639	3-Dehydrosphinganine	Organic oxygen compounds
m543	Alantolactone	Lipids	-0.118961	0.0893419	m728	Sinapoyl aldehyde	Phenylpropanoids and polyketides
m220	13-L-Hydroperoxylinoleic acid	Lipids	-0.118689	0.0900806	m333
m593			-0.118672	0.0901262	m907	p-Anisic acid	Benzenoids
m917	Toluate	Benzenoids	-0.118164	0.0915226	m244
m538	(S)-Norlaudanosoline	Organoheterocyclic compounds	-0.117396	0.093665	m706	Parthenin	Other
m625			-0.11657	0.0960112	m893	Inosine	Nucleic acid derivatives
m838	Malic acid	Organic acids and derivatives	-0.1163	0.0967894	m48	Cytosine	Organoheterocyclic compounds
m639	3-Dehydrosphinganine	Organic oxygen compounds	-0.116136	0.0972652	m646
m88	D-Galactose	Organic oxygen compounds	-0.116058	0.0974917	m815
m838	Malic acid	Organic acids and derivatives	-0.116001	0.0976578	m792	4-O-beta-D-Glucopyranosyl-D-mannose	Organic oxygen compounds
m630	5-Hydroxy-L-tryptophan	Amino acid derivatives	-0.115611	0.0987979	m593
m576			-0.115541	0.0990025	m540	Phosphohydroxypyruvic acid	Organic oxygen compounds
m189			-0.115481	0.0991788	m917	Toluate	Benzenoids
m269			-0.115366	0.0995177	m706	Parthenin	Other
m614			-0.115319	0.0996557	m893	Inosine	Nucleic acid derivatives
m766	6-Methoxymellein	Organoheterocyclic compounds	-0.115191	0.100035	m797	Isovitexin 2''-O-beta-D-glucoside	Phenylpropanoids and polyketides
m175			-0.11519	0.100039	m630	5-Hydroxy-L-tryptophan	Amino acid derivatives
m797	Isovitexin 2''-O-beta-D-glucoside	Phenylpropanoids and polyketides	-0.115069	0.100399	m845	dCMP	Nucleic acid derivatives
m821	Sedoheptulose 7-phosphate	Organic oxygen compounds	-0.115023	0.100536	m98	2'-Deoxyguanosine	Nucleic acid derivatives
m220	13-L-Hydroperoxylinoleic acid	Lipids	-0.114691	0.101527	m684
m354			-0.114392	0.102429	m810	3-(3-Hydroxyphenyl)propanoic acid	Phenylpropanoids and polyketides
m631	L-3-Cyanoalanine	Amino acid derivatives	-0.114291	0.102732	m220	13-L-Hydroperoxylinoleic acid	Lipids
m42	Dehydroepiandrosterone	Lipids	-0.114088	0.103349	m706	Parthenin	Other
m21			-0.113984	0.103668	m140
m538	(S)-Norlaudanosoline	Organoheterocyclic compounds	-0.113592	0.104867	m630	5-Hydroxy-L-tryptophan	Amino acid derivatives
m111	Taurine	Amino acid derivatives	-0.113408	0.105434	m863	Salicylic acid	Benzenoids
m513	Scolymoside	Phenylpropanoids and polyketides	-0.113392	0.105486	m388
m863	Salicylic acid	Benzenoids	-0.113039	0.10658	m448
m29			-0.112925	0.106937	m88	D-Galactose	Organic oxygen compounds
m36	Leucine	Amino acid derivatives	-0.112762	0.107447	m189
m448			-0.112754	0.107474	m810	3-(3-Hydroxyphenyl)propanoic acid	Phenylpropanoids and polyketides
m375	Histamine	Organic nitrogen compounds	-0.112641	0.107828	m140
m917	Toluate	Benzenoids	-0.112633	0.107855	m684
m189			-0.112405	0.108571	m907	p-Anisic acid	Benzenoids
m540	Phosphohydroxypyruvic acid	Organic oxygen compounds	-0.112125	0.109459	m348	3,4-Dihydroxybenzaldehyde	Organic oxygen compounds
m375	Histamine	Organic nitrogen compounds	-0.111389	0.111825	m419
m618	Xanthurenic acid	Organoheterocyclic compounds	-0.111344	0.11197	m810	3-(3-Hydroxyphenyl)propanoic acid	Phenylpropanoids and polyketides
m28			-0.111326	0.112028	m646
m540	Phosphohydroxypyruvic acid	Organic oxygen compounds	-0.111242	0.1123	m646
m244			-0.110503	0.114722	m810	3-(3-Hydroxyphenyl)propanoic acid	Phenylpropanoids and polyketides
m392	Orientin	Phenylpropanoids and polyketides	-0.110327	0.115303	m631	L-3-Cyanoalanine	Amino acid derivatives
m866	1-Hexadecanol	Lipids	-0.110026	0.116304	m684
m175			-0.109876	0.116807	m8
m618	Xanthurenic acid	Organoheterocyclic compounds	-0.109582	0.117795	m388
m712			-0.109569	0.117837	m868	4-Hydroxybenzoic acid	Benzenoids
m30			-0.109199	0.119092	m907	p-Anisic acid	Benzenoids
m860	gamma-Glutamylcysteine	Amino acid derivatives	-0.109167	0.119201	m30
m42	Dehydroepiandrosterone	Lipids	-0.108862	0.120243	m875	Protocatechuic acid	Benzenoids
m448			-0.108613	0.1211	m875	Protocatechuic acid	Benzenoids
m98	2'-Deoxyguanosine	Nucleic acid derivatives	-0.108548	0.12132	m641
m860	gamma-Glutamylcysteine	Amino acid derivatives	-0.108489	0.121527	m614
m576			-0.108476	0.121571	m375	Histamine	Organic nitrogen compounds
m540	Phosphohydroxypyruvic acid	Organic oxygen compounds	-0.108292	0.122207	m375	Histamine	Organic nitrogen compounds
m630	5-Hydroxy-L-tryptophan	Amino acid derivatives	-0.1081	0.122876	m845	dCMP	Nucleic acid derivatives
m543	Alantolactone	Lipids	-0.107864	0.123698	m140
m684			-0.107685	0.124328	m641
m42	Dehydroepiandrosterone	Lipids	-0.107483	0.12504	m375	Histamine	Organic nitrogen compounds
m269			-0.107435	0.125208	m875	Protocatechuic acid	Benzenoids
m618	Xanthurenic acid	Organoheterocyclic compounds	-0.107264	0.125814	m845	dCMP	Nucleic acid derivatives
m576			-0.106821	0.127394	m863	Salicylic acid	Benzenoids
m29			-0.106786	0.127519	m388
m136	Valeric acid	Lipids	-0.106771	0.127574	m838	Malic acid	Organic acids and derivatives
m766	6-Methoxymellein	Organoheterocyclic compounds	-0.106728	0.127729	m845	dCMP	Nucleic acid derivatives
m917	Toluate	Benzenoids	-0.106661	0.127969	m134	CMP	Nucleic acid derivatives
m576			-0.106658	0.127979	m48	Cytosine	Organoheterocyclic compounds
m28			-0.106316	0.129216	m175
m178			-0.106185	0.129691	m388
m178			-0.106123	0.129913	m689
m538	(S)-Norlaudanosoline	Organoheterocyclic compounds	-0.105673	0.131558	m543	Alantolactone	Lipids
m576			-0.105587	0.131875	m706	Parthenin	Other
m917	Toluate	Benzenoids	-0.105561	0.131973	m175
m792	4-O-beta-D-Glucopyranosyl-D-mannose	Organic oxygen compounds	-0.105561	0.131973	m907	p-Anisic acid	Benzenoids
m465	threo-3-Hydroxy-D-aspartate	Amino acid derivatives	-0.103467	0.139856	m875	Protocatechuic acid	Benzenoids
m631	L-3-Cyanoalanine	Amino acid derivatives	-0.1034	0.140113	m815
m136	Valeric acid	Lipids	-0.103275	0.140597	m845	dCMP	Nucleic acid derivatives
m29			-0.10325	0.140694	m486	1,2,3-Trihydroxybenzene	Benzenoids
m576			-0.103063	0.141417	m333
m706	Parthenin	Other	-0.102963	0.141807	m134	CMP	Nucleic acid derivatives
m576			-0.102938	0.141904	m689
m684			-0.102844	0.142268	m350	Kaempferol-3-O-rutinoside	Phenylpropanoids and polyketides
m175			-0.102535	0.143478	m384
m819	S-Lactoylglutathione	Organic acids and derivatives	-0.102387	0.144058	m630	5-Hydroxy-L-tryptophan	Amino acid derivatives
m860	gamma-Glutamylcysteine	Amino acid derivatives	-0.102087	0.145247	m821	Sedoheptulose 7-phosphate	Organic oxygen compounds
m821	Sedoheptulose 7-phosphate	Organic oxygen compounds	-0.102053	0.145379	m593
m813			-0.102003	0.145578	m821	Sedoheptulose 7-phosphate	Organic oxygen compounds
m917	Toluate	Benzenoids	-0.101911	0.145943	m388
m631	L-3-Cyanoalanine	Amino acid derivatives	-0.101659	0.146948	m684
m178			-0.101609	0.147149	m333
m136	Valeric acid	Lipids	-0.101607	0.147154	m917	Toluate	Benzenoids
m384			-0.100684	0.150885	m845	dCMP	Nucleic acid derivatives
m706	Parthenin	Other	-0.100551	0.151428	m815
m36	Leucine	Amino acid derivatives	-0.100166	0.153009	m375	Histamine	Organic nitrogen compounds
m712			-0.100114	0.153222	m618	Xanthurenic acid	Organoheterocyclic compounds
m465	threo-3-Hydroxy-D-aspartate	Amino acid derivatives	-0.10011	0.153239	m375	Histamine	Organic nitrogen compounds
m419			-0.0998523	0.154305	m845	dCMP	Nucleic acid derivatives
m175			-0.0996183	0.155278	m244
m543	Alantolactone	Lipids	-0.0995278	0.155656	m8
m48	Cytosine	Organoheterocyclic compounds	-0.0995055	0.155749	m350	Kaempferol-3-O-rutinoside	Phenylpropanoids and polyketides
m440			-0.0994595	0.155941	m618	Xanthurenic acid	Organoheterocyclic compounds
m88	D-Galactose	Organic oxygen compounds	-0.0994066	0.156162	m593
m348	3,4-Dihydroxybenzaldehyde	Organic oxygen compounds	-0.0992046	0.157009	m419
m639	3-Dehydrosphinganine	Organic oxygen compounds	-0.0990124	0.157819	m887	Gentisic acid	Benzenoids
m392	Orientin	Phenylpropanoids and polyketides	-0.0989929	0.157901	m860	gamma-Glutamylcysteine	Amino acid derivatives
m36	Leucine	Amino acid derivatives	-0.0989442	0.158107	m646
m917	Toluate	Benzenoids	-0.0988341	0.158572	m384
m838	Malic acid	Organic acids and derivatives	-0.098823	0.158619	m728	Sinapoyl aldehyde	Phenylpropanoids and polyketides
m706	Parthenin	Other	-0.0984615	0.160155	m593
m308	Kaempferide	Phenylpropanoids and polyketides	-0.0981112	0.161655	m813
m42	Dehydroepiandrosterone	Lipids	-0.0980959	0.161721	m350	Kaempferol-3-O-rutinoside	Phenylpropanoids and polyketides
m173			-0.0980931	0.161733	m907	p-Anisic acid	Benzenoids
m712			-0.0980332	0.16199	m134	CMP	Nucleic acid derivatives
m98	2'-Deoxyguanosine	Nucleic acid derivatives	-0.0977379	0.163264	m350	Kaempferol-3-O-rutinoside	Phenylpropanoids and polyketides
m887	Gentisic acid	Benzenoids	-0.0977128	0.163373	m540	Phosphohydroxypyruvic acid	Organic oxygen compounds
m540	Phosphohydroxypyruvic acid	Organic oxygen compounds	-0.0969662	0.166629	m907	p-Anisic acid	Benzenoids
m392	Orientin	Phenylpropanoids and polyketides	-0.0964745	0.1688	m792	4-O-beta-D-Glucopyranosyl-D-mannose	Organic oxygen compounds
m392	Orientin	Phenylpropanoids and polyketides	-0.0964048	0.169109	m712
m797	Isovitexin 2''-O-beta-D-glucoside	Phenylpropanoids and polyketides	-0.0963686	0.16927	m354
m308	Kaempferide	Phenylpropanoids and polyketides	-0.0962837	0.169648	m689
m392	Orientin	Phenylpropanoids and polyketides	-0.0962753	0.169685	m354
m887	Gentisic acid	Benzenoids	-0.0962419	0.169834	m813
m868	4-Hydroxybenzoic acid	Benzenoids	-0.0961736	0.170139	m728	Sinapoyl aldehyde	Phenylpropanoids and polyketides
m860	gamma-Glutamylcysteine	Amino acid derivatives	-0.0961499	0.170244	m540	Phosphohydroxypyruvic acid	Organic oxygen compounds
m36	Leucine	Amino acid derivatives	-0.0961123	0.170412	m875	Protocatechuic acid	Benzenoids
m625			-0.0961068	0.170437	m821	Sedoheptulose 7-phosphate	Organic oxygen compounds
m540	Phosphohydroxypyruvic acid	Organic oxygen compounds	-0.0957808	0.171898	m821	Sedoheptulose 7-phosphate	Organic oxygen compounds
m540	Phosphohydroxypyruvic acid	Organic oxygen compounds	-0.0957655	0.171967	m810	3-(3-Hydroxyphenyl)propanoic acid	Phenylpropanoids and polyketides
m173			-0.095668	0.172406	m712
m631	L-3-Cyanoalanine	Amino acid derivatives	-0.0955078	0.173129	m845	dCMP	Nucleic acid derivatives
m639	3-Dehydrosphinganine	Organic oxygen compounds	-0.0952766	0.174177	m689
m384			-0.0951735	0.174645	m354
m126	Hypoxanthine	Organoheterocyclic compounds	-0.0951637	0.17469	m8
m244			-0.0947055	0.176784	m486	1,2,3-Trihydroxybenzene	Benzenoids
m486	1,2,3-Trihydroxybenzene	Benzenoids	-0.0944464	0.177977	m875	Protocatechuic acid	Benzenoids
m30			-0.0943879	0.178247	m875	Protocatechuic acid	Benzenoids
m21			-0.0943377	0.178479	m179
m887	Gentisic acid	Benzenoids	-0.094172	0.179246	m348	3,4-Dihydroxybenzaldehyde	Organic oxygen compounds
m631	L-3-Cyanoalanine	Amino acid derivatives	-0.0941525	0.179337	m753	Ortho-Hydroxyphenylacetic acid	Benzenoids
m111	Taurine	Amino acid derivatives	-0.0941358	0.179414	m646
m126	Hypoxanthine	Organoheterocyclic compounds	-0.0939115	0.180457	m728	Sinapoyl aldehyde	Phenylpropanoids and polyketides
m863	Salicylic acid	Benzenoids	-0.0933251	0.183206	m815
m308	Kaempferide	Phenylpropanoids and polyketides	-0.0933223	0.183219	m875	Protocatechuic acid	Benzenoids
m392	Orientin	Phenylpropanoids and polyketides	-0.0933153	0.183252	m813
m98	2'-Deoxyguanosine	Nucleic acid derivatives	-0.0932457	0.183581	m907	p-Anisic acid	Benzenoids
m375	Histamine	Organic nitrogen compounds	-0.0929002	0.185217	m815
m543	Alantolactone	Lipids	-0.092871	0.185356	m388
m28			-0.0928626	0.185396	m419
m98	2'-Deoxyguanosine	Nucleic acid derivatives	-0.0928334	0.185535	m810	3-(3-Hydroxyphenyl)propanoic acid	Phenylpropanoids and polyketides
m98	2'-Deoxyguanosine	Nucleic acid derivatives	-0.0927679	0.185846	m354
m712			-0.0925924	0.186684	m684
m189			-0.0922929	0.188119	m797	Isovitexin 2''-O-beta-D-glucoside	Phenylpropanoids and polyketides
m173			-0.0918903	0.190061	m689
m712			-0.0918653	0.190182	m179
m440			-0.0918318	0.190344	m815
m126	Hypoxanthine	Organoheterocyclic compounds	-0.0918137	0.190432	m140
m440			-0.0917998	0.1905	m384
m819	S-Lactoylglutathione	Organic acids and derivatives	-0.0909599	0.194606	m348	3,4-Dihydroxybenzaldehyde	Organic oxygen compounds
m860	gamma-Glutamylcysteine	Amino acid derivatives	-0.0907203	0.195789	m875	Protocatechuic acid	Benzenoids
m354			-0.090425	0.197254	m486	1,2,3-Trihydroxybenzene	Benzenoids
m21			-0.090113	0.198811	m641
m179			-0.0900489	0.199131	m845	dCMP	Nucleic acid derivatives
m538	(S)-Norlaudanosoline	Organoheterocyclic compounds	-0.089957	0.199592	m845	dCMP	Nucleic acid derivatives
m136	Valeric acid	Lipids	-0.0895474	0.201655	m631	L-3-Cyanoalanine	Amino acid derivatives
m630	5-Hydroxy-L-tryptophan	Amino acid derivatives	-0.0893719	0.202544	m815
m448			-0.089248	0.203173	m907	p-Anisic acid	Benzenoids
m706	Parthenin	Other	-0.0890161	0.204354	m175
m440			-0.088954	0.204671	m821	Sedoheptulose 7-phosphate	Organic oxygen compounds
m792	4-O-beta-D-Glucopyranosyl-D-mannose	Organic oxygen compounds	-0.0889262	0.204813	m350	Kaempferol-3-O-rutinoside	Phenylpropanoids and polyketides
m513	Scolymoside	Phenylpropanoids and polyketides	-0.0889123	0.204884	m866	1-Hexadecanol	Lipids
m868	4-Hydroxybenzoic acid	Benzenoids	-0.0888454	0.205227	m414	2-Methyl-3-hydroxy-5-formylpyridine-4-carboxylate	Organoheterocyclic compounds
m354			-0.0888273	0.205319	m593
m576			-0.0887047	0.205948	m419
m269			-0.088656	0.206198	m348	3,4-Dihydroxybenzaldehyde	Organic oxygen compounds
m348	3,4-Dihydroxybenzaldehyde	Organic oxygen compounds	-0.0885139	0.206929	m630	5-Hydroxy-L-tryptophan	Amino acid derivatives
m706	Parthenin	Other	-0.0884937	0.207033	m540	Phosphohydroxypyruvic acid	Organic oxygen compounds
m625			-0.0884777	0.207116	m354
m375	Histamine	Organic nitrogen compounds	-0.0883997	0.207518	m98	2'-Deoxyguanosine	Nucleic acid derivatives
m540	Phosphohydroxypyruvic acid	Organic oxygen compounds	-0.0883551	0.207748	m630	5-Hydroxy-L-tryptophan	Amino acid derivatives
m36	Leucine	Amino acid derivatives	-0.0883175	0.207942	m173
m179			-0.0882966	0.20805	m354
m868	4-Hydroxybenzoic acid	Benzenoids	-0.0879957	0.20961	m907	p-Anisic acid	Benzenoids
m179			-0.0879456	0.209871	m30
m576			-0.0876475	0.211426	m875	Protocatechuic acid	Benzenoids
m712			-0.0874385	0.212521	m244
m173			-0.0870653	0.214487	m706	Parthenin	Other
m184	Glycerol	Organic oxygen compounds	-0.0870123	0.214767	m375	Histamine	Organic nitrogen compounds
m392	Orientin	Phenylpropanoids and polyketides	-0.0865373	0.21729	m917	Toluate	Benzenoids
m189			-0.0864774	0.21761	m887	Gentisic acid	Benzenoids
m111	Taurine	Amino acid derivatives	-0.0864245	0.217893	m907	p-Anisic acid	Benzenoids
m36	Leucine	Amino acid derivatives	-0.0863632	0.218221	m887	Gentisic acid	Benzenoids
m333			-0.0859175	0.220615	m388
m419			-0.0857169	0.221698	m810	3-(3-Hydroxyphenyl)propanoic acid	Phenylpropanoids and polyketides
m8			-0.0856598	0.222007	m893	Inosine	Nucleic acid derivatives
m706	Parthenin	Other	-0.0856375	0.222128	m618	Xanthurenic acid	Organoheterocyclic compounds
m917	Toluate	Benzenoids	-0.0854829	0.222967	m448
m21			-0.0854271	0.22327	m630	5-Hydroxy-L-tryptophan	Amino acid derivatives
m860	gamma-Glutamylcysteine	Amino acid derivatives	-0.0853436	0.223725	m887	Gentisic acid	Benzenoids
m189			-0.0853004	0.22396	m860	gamma-Glutamylcysteine	Amino acid derivatives
m440			-0.0852112	0.224446	m538	(S)-Norlaudanosoline	Organoheterocyclic compounds
m513	Scolymoside	Phenylpropanoids and polyketides	-0.0846986	0.227257	m134	CMP	Nucleic acid derivatives
m333			-0.0842808	0.229566	m684
m42	Dehydroepiandrosterone	Lipids	-0.0842028	0.229999	m893	Inosine	Nucleic acid derivatives
m244			-0.0841206	0.230456	m641
m140			-0.0838364	0.23204	m753	Ortho-Hydroxyphenylacetic acid	Benzenoids
m845	dCMP	Nucleic acid derivatives	-0.0833391	0.234831	m641
m868	4-Hydroxybenzoic acid	Benzenoids	-0.0827959	0.237907	m689
m28			-0.082743	0.238208	m136	Valeric acid	Lipids
m126	Hypoxanthine	Organoheterocyclic compounds	-0.0823641	0.240371	m538	(S)-Norlaudanosoline	Organoheterocyclic compounds
m184	Glycerol	Organic oxygen compounds	-0.0823404	0.240507	m540	Phosphohydroxypyruvic acid	Organic oxygen compounds
m375	Histamine	Organic nitrogen compounds	-0.0822722	0.240898	m753	Ortho-Hydroxyphenylacetic acid	Benzenoids
m392	Orientin	Phenylpropanoids and polyketides	-0.0822304	0.241138	m440
m513	Scolymoside	Phenylpropanoids and polyketides	-0.0820562	0.242139	m98	2'-Deoxyguanosine	Nucleic acid derivatives
m860	gamma-Glutamylcysteine	Amino acid derivatives	-0.0818543	0.243304	m641
m706	Parthenin	Other	-0.0817944	0.24365	m543	Alantolactone	Lipids
m36	Leucine	Amino acid derivatives	-0.0817136	0.244118	m618	Xanthurenic acid	Organoheterocyclic compounds
m8			-0.0815966	0.244796	m486	1,2,3-Trihydroxybenzene	Benzenoids
m308	Kaempferide	Phenylpropanoids and polyketides	-0.0815882	0.244845	m797	Isovitexin 2''-O-beta-D-glucoside	Phenylpropanoids and polyketides
m184	Glycerol	Organic oxygen compounds	-0.0810882	0.247759	m593
m184	Glycerol	Organic oxygen compounds	-0.0809447	0.248599	m384
m173			-0.0809015	0.248852	m348	3,4-Dihydroxybenzaldehyde	Organic oxygen compounds
m375	Histamine	Organic nitrogen compounds	-0.0808569	0.249114	m354
m513	Scolymoside	Phenylpropanoids and polyketides	-0.080804	0.249425	m354
m766	6-Methoxymellein	Organoheterocyclic compounds	-0.0806006	0.250622	m140
m375	Histamine	Organic nitrogen compounds	-0.0803778	0.251939	m593
m440			-0.0803234	0.252261	m179
m126	Hypoxanthine	Organoheterocyclic compounds	-0.0800574	0.25384	m388
m88	D-Galactose	Organic oxygen compounds	-0.0799613	0.254413	m392	Orientin	Phenylpropanoids and polyketides
m348	3,4-Dihydroxybenzaldehyde	Organic oxygen compounds	-0.0798902	0.254836	m641
m712			-0.0798847	0.25487	m30
m111	Taurine	Amino acid derivatives	-0.0794849	0.257263	m220	13-L-Hydroperoxylinoleic acid	Lipids
m375	Histamine	Organic nitrogen compounds	-0.0793985	0.257782	m618	Xanthurenic acid	Organoheterocyclic compounds
m220	13-L-Hydroperoxylinoleic acid	Lipids	-0.0793693	0.257957	m618	Xanthurenic acid	Organoheterocyclic compounds
m593			-0.0791339	0.259376	m810	3-(3-Hydroxyphenyl)propanoic acid	Phenylpropanoids and polyketides
m175			-0.0789486	0.260497	m593
m220	13-L-Hydroperoxylinoleic acid	Lipids	-0.0784681	0.263419	m448
m712			-0.0784235	0.263691	m414	2-Methyl-3-hydroxy-5-formylpyridine-4-carboxylate	Organoheterocyclic compounds
m614			-0.0784054	0.263802	m30
m175			-0.0779401	0.266655	m728	Sinapoyl aldehyde	Phenylpropanoids and polyketides
m614			-0.0778412	0.267264	m641
m866	1-Hexadecanol	Lipids	-0.0778092	0.267461	m893	Inosine	Nucleic acid derivatives
m593			-0.0771684	0.271433	m815
m576			-0.0771155	0.271763	m593
m860	gamma-Glutamylcysteine	Amino acid derivatives	-0.0770431	0.272215	m134	CMP	Nucleic acid derivatives
m631	L-3-Cyanoalanine	Amino acid derivatives	-0.0770403	0.272232	m348	3,4-Dihydroxybenzaldehyde	Organic oxygen compounds
m244			-0.0770375	0.272249	m354
m819	S-Lactoylglutathione	Organic acids and derivatives	-0.0768857	0.273198	m887	Gentisic acid	Benzenoids
m540	Phosphohydroxypyruvic acid	Organic oxygen compounds	-0.0767366	0.274132	m419
m136	Valeric acid	Lipids	-0.0766252	0.274831	m712
m689			-0.0766224	0.274849	m8
m269			-0.0763578	0.276515	m845	dCMP	Nucleic acid derivatives
m42	Dehydroepiandrosterone	Lipids	-0.076348	0.276577	m88	D-Galactose	Organic oxygen compounds
m766	6-Methoxymellein	Organoheterocyclic compounds	-0.0761864	0.277597	m179
m819	S-Lactoylglutathione	Organic acids and derivatives	-0.0760973	0.278162	m684
m126	Hypoxanthine	Organoheterocyclic compounds	-0.0760889	0.278215	m98	2'-Deoxyguanosine	Nucleic acid derivatives
m189			-0.076068	0.278347	m893	Inosine	Nucleic acid derivatives
m184	Glycerol	Organic oxygen compounds	-0.0758925	0.279461	m907	p-Anisic acid	Benzenoids
m813			-0.0755318	0.281759	m689
m173			-0.0754106	0.282534	m887	Gentisic acid	Benzenoids
m917	Toluate	Benzenoids	-0.0752991	0.283248	m792	4-O-beta-D-Glucopyranosyl-D-mannose	Organic oxygen compounds
m917	Toluate	Benzenoids	-0.0749802	0.285298	m753	Ortho-Hydroxyphenylacetic acid	Benzenoids
m173			-0.0749049	0.285783	m140
m175			-0.0746375	0.287512	m641
m625			-0.0745637	0.28799	m388
m375	Histamine	Organic nitrogen compounds	-0.0743115	0.289628	m543	Alantolactone	Lipids
m630	5-Hydroxy-L-tryptophan	Amino acid derivatives	-0.0742391	0.2901	m140
m111	Taurine	Amino acid derivatives	-0.074189	0.290426	m513	Scolymoside	Phenylpropanoids and polyketides
m540	Phosphohydroxypyruvic acid	Organic oxygen compounds	-0.0740246	0.291499	m8
m419			-0.0739382	0.292064	m792	4-O-beta-D-Glucopyranosyl-D-mannose	Organic oxygen compounds
m98	2'-Deoxyguanosine	Nucleic acid derivatives	-0.0738505	0.292639	m388
m184	Glycerol	Organic oxygen compounds	-0.0738393	0.292712	m134	CMP	Nucleic acid derivatives
m269			-0.0736792	0.293763	m440
m134	CMP	Nucleic acid derivatives	-0.0735858	0.294377	m175
m28			-0.0735649	0.294514	m179
m136	Valeric acid	Lipids	-0.0731972	0.296941	m863	Salicylic acid	Benzenoids
m419			-0.072991	0.298307	m689
m111	Taurine	Amino acid derivatives	-0.0726247	0.300745	m866	1-Hexadecanol	Lipids
m189			-0.0724018	0.302235	m875	Protocatechuic acid	Benzenoids
m354			-0.0723879	0.302328	m641
m614			-0.072055	0.304563	m728	Sinapoyl aldehyde	Phenylpropanoids and polyketides
m136	Valeric acid	Lipids	-0.0720146	0.304835	m354
m136	Valeric acid	Lipids	-0.0719519	0.305257	m175
m860	gamma-Glutamylcysteine	Amino acid derivatives	-0.0715354	0.308072	m333
m189			-0.0715104	0.308242	m140
m543	Alantolactone	Lipids	-0.0714644	0.308554	m354
m766	6-Methoxymellein	Organoheterocyclic compounds	-0.0713488	0.30934	m838	Malic acid	Organic acids and derivatives
m375	Histamine	Organic nitrogen compounds	-0.0713474	0.309349	m684
m819	S-Lactoylglutathione	Organic acids and derivatives	-0.0710799	0.311171	m792	4-O-beta-D-Glucopyranosyl-D-mannose	Organic oxygen compounds
m308	Kaempferide	Phenylpropanoids and polyketides	-0.0710061	0.311675	m887	Gentisic acid	Benzenoids
m126	Hypoxanthine	Organoheterocyclic compounds	-0.0709253	0.312227	m810	3-(3-Hydroxyphenyl)propanoic acid	Phenylpropanoids and polyketides
m184	Glycerol	Organic oxygen compounds	-0.070761	0.313353	m388
m30			-0.0707289	0.313572	m350	Kaempferol-3-O-rutinoside	Phenylpropanoids and polyketides
m384			-0.0704977	0.315161	m893	Inosine	Nucleic acid derivatives
m863	Salicylic acid	Benzenoids	-0.0704907	0.315209	m348	3,4-Dihydroxybenzaldehyde	Organic oxygen compounds
m350	Kaempferol-3-O-rutinoside	Phenylpropanoids and polyketides	-0.0701787	0.317361	m448
m375	Histamine	Organic nitrogen compounds	-0.0701648	0.317457	m630	5-Hydroxy-L-tryptophan	Amino acid derivatives
m631	L-3-Cyanoalanine	Amino acid derivatives	-0.0700715	0.318103	m48	Cytosine	Organoheterocyclic compounds
m576			-0.0700213	0.31845	m868	4-Hydroxybenzoic acid	Benzenoids
m712			-0.069726	0.320501	m348	3,4-Dihydroxybenzaldehyde	Organic oxygen compounds
m29			-0.0695993	0.321383	m126	Hypoxanthine	Organoheterocyclic compounds
m184	Glycerol	Organic oxygen compounds	-0.0694948	0.322112	m333
m392	Orientin	Phenylpropanoids and polyketides	-0.0693708	0.322978	m866	1-Hexadecanol	Lipids
m540	Phosphohydroxypyruvic acid	Organic oxygen compounds	-0.0691883	0.324255	m845	dCMP	Nucleic acid derivatives
m136	Valeric acid	Lipids	-0.0690518	0.325213	m810	3-(3-Hydroxyphenyl)propanoic acid	Phenylpropanoids and polyketides
m88	D-Galactose	Organic oxygen compounds	-0.068776	0.327154	m189
m465	threo-3-Hydroxy-D-aspartate	Amino acid derivatives	-0.0685239	0.328935	m706	Parthenin	Other
m543	Alantolactone	Lipids	-0.0685156	0.328994	m98	2'-Deoxyguanosine	Nucleic acid derivatives
m630	5-Hydroxy-L-tryptophan	Amino acid derivatives	-0.0684974	0.329122	m684
m540	Phosphohydroxypyruvic acid	Organic oxygen compounds	-0.0683386	0.330247	m893	Inosine	Nucleic acid derivatives
m8			-0.0683052	0.330484	m98	2'-Deoxyguanosine	Nucleic acid derivatives
m88	D-Galactose	Organic oxygen compounds	-0.0682662	0.330761	m178
m178			-0.0681255	0.331761	m838	Malic acid	Organic acids and derivatives
m392	Orientin	Phenylpropanoids and polyketides	-0.0681019	0.331929	m8
m29			-0.068081	0.332078	m838	Malic acid	Organic acids and derivatives
m576			-0.0679626	0.332922	m838	Malic acid	Organic acids and derivatives
m184	Glycerol	Organic oxygen compounds	-0.0678846	0.333478	m917	Toluate	Benzenoids
m392	Orientin	Phenylpropanoids and polyketides	-0.0676826	0.334922	m810	3-(3-Hydroxyphenyl)propanoic acid	Phenylpropanoids and polyketides
m8			-0.0674722	0.336429	m728	Sinapoyl aldehyde	Phenylpropanoids and polyketides
m593			-0.0673135	0.33757	m893	Inosine	Nucleic acid derivatives
m538	(S)-Norlaudanosoline	Organoheterocyclic compounds	-0.0672814	0.337801	m631	L-3-Cyanoalanine	Amino acid derivatives
m813			-0.0671923	0.338443	m388
m333			-0.0669596	0.340122	m140
m868	4-Hydroxybenzoic acid	Benzenoids	-0.0669262	0.340363	m140
m465	threo-3-Hydroxy-D-aspartate	Amino acid derivatives	-0.0668385	0.340998	m863	Salicylic acid	Benzenoids
m639	3-Dehydrosphinganine	Organic oxygen compounds	-0.0663565	0.344499	m630	5-Hydroxy-L-tryptophan	Amino acid derivatives
m868	4-Hydroxybenzoic acid	Benzenoids	-0.0663133	0.344814	m98	2'-Deoxyguanosine	Nucleic acid derivatives
m792	4-O-beta-D-Glucopyranosyl-D-mannose	Organic oxygen compounds	-0.0662966	0.344936	m810	3-(3-Hydroxyphenyl)propanoic acid	Phenylpropanoids and polyketides
m88	D-Galactose	Organic oxygen compounds	-0.0662827	0.345037	m712
m712			-0.0662604	0.3452	m98	2'-Deoxyguanosine	Nucleic acid derivatives
m126	Hypoxanthine	Organoheterocyclic compounds	-0.0662026	0.345621	m706	Parthenin	Other
m414	2-Methyl-3-hydroxy-5-formylpyridine-4-carboxylate	Organoheterocyclic compounds	-0.0660584	0.346675	m630	5-Hydroxy-L-tryptophan	Amino acid derivatives
m860	gamma-Glutamylcysteine	Amino acid derivatives	-0.0659623	0.347379	m21
m384			-0.0655375	0.3505	m875	Protocatechuic acid	Benzenoids
m28			-0.0654901	0.350849	m821	Sedoheptulose 7-phosphate	Organic oxygen compounds
m173			-0.0653759	0.351692	m875	Protocatechuic acid	Benzenoids
m618	Xanthurenic acid	Organoheterocyclic compounds	-0.0653313	0.352021	m893	Inosine	Nucleic acid derivatives
m388			-0.0652867	0.35235	m815
m126	Hypoxanthine	Organoheterocyclic compounds	-0.0651279	0.353525	m244
m179			-0.0650917	0.353793	m388
m625			-0.0650667	0.353979	m375	Histamine	Organic nitrogen compounds
m465	threo-3-Hydroxy-D-aspartate	Amino acid derivatives	-0.0649705	0.354692	m333
m465	threo-3-Hydroxy-D-aspartate	Amino acid derivatives	-0.0649594	0.354775	m689
m220	13-L-Hydroperoxylinoleic acid	Lipids	-0.0648842	0.355333	m348	3,4-Dihydroxybenzaldehyde	Organic oxygen compounds
m419			-0.064809	0.355893	m630	5-Hydroxy-L-tryptophan	Amino acid derivatives
m269			-0.0647254	0.356514	m175
m543	Alantolactone	Lipids	-0.0645318	0.357958	m244
m392	Orientin	Phenylpropanoids and polyketides	-0.0643479	0.359332	m863	Salicylic acid	Benzenoids
m887	Gentisic acid	Benzenoids	-0.0642323	0.360198	m8
m419			-0.0641571	0.360762	m641
m465	threo-3-Hydroxy-D-aspartate	Amino acid derivatives	-0.0641348	0.360929	m797	Isovitexin 2''-O-beta-D-glucoside	Phenylpropanoids and polyketides
m440			-0.0636278	0.364746	m419
m614			-0.063572	0.365167	m140
m513	Scolymoside	Phenylpropanoids and polyketides	-0.0635358	0.365441	m868	4-Hydroxybenzoic acid	Benzenoids
m538	(S)-Norlaudanosoline	Organoheterocyclic compounds	-0.0633325	0.36698	m220	13-L-Hydroperoxylinoleic acid	Lipids
m639	3-Dehydrosphinganine	Organic oxygen compounds	-0.0633311	0.366991	m30
m348	3,4-Dihydroxybenzaldehyde	Organic oxygen compounds	-0.0631305	0.368514	m614
m375	Histamine	Organic nitrogen compounds	-0.0630065	0.369457	m689
m419			-0.0629466	0.369913	m646
m712			-0.0629118	0.370178	m419
m513	Scolymoside	Phenylpropanoids and polyketides	-0.0628171	0.3709	m712
m244			-0.0627349	0.371528	m753	Ortho-Hydroxyphenylacetic acid	Benzenoids
m543	Alantolactone	Lipids	-0.0625636	0.372838	m810	3-(3-Hydroxyphenyl)propanoic acid	Phenylpropanoids and polyketides
m543	Alantolactone	Lipids	-0.0624967	0.37335	m30
m333			-0.0619952	0.377204	m384
m175			-0.0619716	0.377387	m684
m706	Parthenin	Other	-0.0618636	0.37822	m684
m184	Glycerol	Organic oxygen compounds	-0.0618448	0.378366	m220	13-L-Hydroperoxylinoleic acid	Lipids
m36	Leucine	Amino acid derivatives	-0.0617334	0.379227	m614
m576			-0.0616985	0.379496	m179
m465	threo-3-Hydroxy-D-aspartate	Amino acid derivatives	-0.0616205	0.3801	m810	3-(3-Hydroxyphenyl)propanoic acid	Phenylpropanoids and polyketides
m28			-0.0615885	0.380349	m140
m465	threo-3-Hydroxy-D-aspartate	Amino acid derivatives	-0.0615328	0.380781	m48	Cytosine	Organoheterocyclic compounds
m111	Taurine	Amino acid derivatives	-0.0614868	0.381137	m333
m392	Orientin	Phenylpropanoids and polyketides	-0.0614311	0.38157	m614
m838	Malic acid	Organic acids and derivatives	-0.0613977	0.381829	m354
m184	Glycerol	Organic oxygen compounds	-0.0612194	0.383216	m392	Orientin	Phenylpropanoids and polyketides
m111	Taurine	Amino acid derivatives	-0.0612054	0.383324	m48	Cytosine	Organoheterocyclic compounds
m465	threo-3-Hydroxy-D-aspartate	Amino acid derivatives	-0.0610675	0.384399	m887	Gentisic acid	Benzenoids
m706	Parthenin	Other	-0.0609944	0.384969	m244
m126	Hypoxanthine	Organoheterocyclic compounds	-0.0609561	0.385269	m838	Malic acid	Organic acids and derivatives
m513	Scolymoside	Phenylpropanoids and polyketides	-0.0604282	0.389405	m819	S-Lactoylglutathione	Organic acids and derivatives
m173			-0.0604198	0.389471	m917	Toluate	Benzenoids
m538	(S)-Norlaudanosoline	Organoheterocyclic compounds	-0.0603585	0.389953	m175
m175			-0.0602624	0.39071	m907	p-Anisic acid	Benzenoids
m813			-0.0602025	0.391182	m728	Sinapoyl aldehyde	Phenylpropanoids and polyketides
m126	Hypoxanthine	Organoheterocyclic compounds	-0.0601468	0.391621	m641
m630	5-Hydroxy-L-tryptophan	Amino acid derivatives	-0.060119	0.391841	m354
m639	3-Dehydrosphinganine	Organic oxygen compounds	-0.0599267	0.393359	m140
m220	13-L-Hydroperoxylinoleic acid	Lipids	-0.0598668	0.393833	m388
m838	Malic acid	Organic acids and derivatives	-0.0597777	0.394539	m175
m392	Orientin	Phenylpropanoids and polyketides	-0.0597164	0.395025	m639	3-Dehydrosphinganine	Organic oxygen compounds
m28			-0.0596147	0.395832	m220	13-L-Hydroperoxylinoleic acid	Lipids
m639	3-Dehydrosphinganine	Organic oxygen compounds	-0.0595479	0.396363	m175
m98	2'-Deoxyguanosine	Nucleic acid derivatives	-0.0595451	0.396385	m875	Protocatechuic acid	Benzenoids
m36	Leucine	Amino acid derivatives	-0.0594336	0.397271	m513	Scolymoside	Phenylpropanoids and polyketides
m392	Orientin	Phenylpropanoids and polyketides	-0.0592052	0.399091	m543	Alantolactone	Lipids
m712			-0.059091	0.400003	m893	Inosine	Nucleic acid derivatives
m184	Glycerol	Organic oxygen compounds	-0.0590812	0.400081	m8
m513	Scolymoside	Phenylpropanoids and polyketides	-0.0590297	0.400493	m244
m819	S-Lactoylglutathione	Organic acids and derivatives	-0.05885	0.401931	m875	Protocatechuic acid	Benzenoids
m189			-0.0587455	0.402768	m220	13-L-Hydroperoxylinoleic acid	Lipids
m29			-0.0586104	0.403853	m631	L-3-Cyanoalanine	Amino acid derivatives
m136	Valeric acid	Lipids	-0.0586076	0.403875	m543	Alantolactone	Lipids
m625			-0.0584377	0.405242	m178
m388			-0.0584112	0.405455	m753	Ortho-Hydroxyphenylacetic acid	Benzenoids
m689			-0.0582148	0.407039	m388
m712			-0.058212	0.407061	m753	Ortho-Hydroxyphenylacetic acid	Benzenoids
m917	Toluate	Benzenoids	-0.0581647	0.407444	m893	Inosine	Nucleic acid derivatives
m631	L-3-Cyanoalanine	Amino acid derivatives	-0.0581145	0.407849	m813
m348	3,4-Dihydroxybenzaldehyde	Organic oxygen compounds	-0.0579028	0.409562	m448
m863	Salicylic acid	Benzenoids	-0.0578499	0.409991	m354
m42	Dehydroepiandrosterone	Lipids	-0.0578415	0.410059	m348	3,4-Dihydroxybenzaldehyde	Organic oxygen compounds
m354			-0.057634	0.411743	m753	Ortho-Hydroxyphenylacetic acid	Benzenoids
m126	Hypoxanthine	Organoheterocyclic compounds	-0.0573777	0.413829	m712
m392	Orientin	Phenylpropanoids and polyketides	-0.0572927	0.414522	m98	2'-Deoxyguanosine	Nucleic acid derivatives
m863	Salicylic acid	Benzenoids	-0.0572607	0.414784	m388
m576			-0.0572579	0.414807	m639	3-Dehydrosphinganine	Organic oxygen compounds
m631	L-3-Cyanoalanine	Amino acid derivatives	-0.0572119	0.415182	m712
m887	Gentisic acid	Benzenoids	-0.0570085	0.416845	m486	1,2,3-Trihydroxybenzene	Benzenoids
m184	Glycerol	Organic oxygen compounds	-0.05673	0.419129	m189
m184	Glycerol	Organic oxygen compounds	-0.0567216	0.419197	m819	S-Lactoylglutathione	Organic acids and derivatives
m384			-0.0567035	0.419346	m641
m917	Toluate	Benzenoids	-0.0566798	0.419541	m30
m440			-0.0565921	0.420262	m576
m625			-0.0565015	0.421007	m175
m866	1-Hexadecanol	Lipids	-0.0564904	0.421099	m140
m712			-0.0561407	0.423984	m543	Alantolactone	Lipids
m845	dCMP	Nucleic acid derivatives	-0.0560892	0.42441	m98	2'-Deoxyguanosine	Nucleic acid derivatives
m625			-0.0560808	0.424479	m140
m178			-0.0560488	0.424744	m753	Ortho-Hydroxyphenylacetic acid	Benzenoids
m838	Malic acid	Organic acids and derivatives	-0.0559806	0.425309	m98	2'-Deoxyguanosine	Nucleic acid derivatives
m712			-0.0559485	0.425575	m792	4-O-beta-D-Glucopyranosyl-D-mannose	Organic oxygen compounds
m189			-0.0559151	0.425852	m540	Phosphohydroxypyruvic acid	Organic oxygen compounds
m189			-0.0559012	0.425967	m868	4-Hydroxybenzoic acid	Benzenoids
m821	Sedoheptulose 7-phosphate	Organic oxygen compounds	-0.0557744	0.427019	m845	dCMP	Nucleic acid derivatives
m189			-0.0557006	0.427632	m354
m540	Phosphohydroxypyruvic acid	Organic oxygen compounds	-0.0555557	0.428837	m21
m29			-0.0555014	0.429289	m689
m134	CMP	Nucleic acid derivatives	-0.0554136	0.43002	m630	5-Hydroxy-L-tryptophan	Amino acid derivatives
m838	Malic acid	Organic acids and derivatives	-0.055298	0.430984	m448
m576			-0.0550139	0.43336	m712
m513	Scolymoside	Phenylpropanoids and polyketides	-0.0549386	0.43399	m540	Phosphohydroxypyruvic acid	Organic oxygen compounds
m29			-0.054908	0.434246	m513	Scolymoside	Phenylpropanoids and polyketides
m639	3-Dehydrosphinganine	Organic oxygen compounds	-0.0548161	0.435017	m419
m821	Sedoheptulose 7-phosphate	Organic oxygen compounds	-0.0547785	0.435333	m448
m30			-0.0547687	0.435415	m893	Inosine	Nucleic acid derivatives
m706	Parthenin	Other	-0.0547395	0.43566	m753	Ortho-Hydroxyphenylacetic acid	Benzenoids
m308	Kaempferide	Phenylpropanoids and polyketides	-0.0547297	0.435742	m348	3,4-Dihydroxybenzaldehyde	Organic oxygen compounds
m179			-0.0543856	0.438638	m375	Histamine	Organic nitrogen compounds
m350	Kaempferol-3-O-rutinoside	Phenylpropanoids and polyketides	-0.0542227	0.440013	m641
m126	Hypoxanthine	Organoheterocyclic compounds	-0.054206	0.440154	m375	Histamine	Organic nitrogen compounds
m178			-0.0541335	0.440766	m893	Inosine	Nucleic acid derivatives
m21			-0.0541029	0.441025	m797	Isovitexin 2''-O-beta-D-glucoside	Phenylpropanoids and polyketides
m419			-0.0540848	0.441178	m893	Inosine	Nucleic acid derivatives
m887	Gentisic acid	Benzenoids	-0.0539901	0.44198	m21
m414	2-Methyl-3-hydroxy-5-formylpyridine-4-carboxylate	Organoheterocyclic compounds	-0.0532017	0.448684	m893	Inosine	Nucleic acid derivatives
m866	1-Hexadecanol	Lipids	-0.0531445	0.449172	m244
m136	Valeric acid	Lipids	-0.0531167	0.44941	m819	S-Lactoylglutathione	Organic acids and derivatives
m813			-0.0528785	0.451449	m753	Ortho-Hydroxyphenylacetic acid	Benzenoids
m178			-0.0528116	0.452022	m350	Kaempferol-3-O-rutinoside	Phenylpropanoids and polyketides
m179			-0.0527866	0.452237	m689
m868	4-Hydroxybenzoic acid	Benzenoids	-0.0525637	0.454151	m753	Ortho-Hydroxyphenylacetic acid	Benzenoids
m88	D-Galactose	Organic oxygen compounds	-0.0525623	0.454163	m98	2'-Deoxyguanosine	Nucleic acid derivatives
m538	(S)-Norlaudanosoline	Organoheterocyclic compounds	-0.0524982	0.454714	m838	Malic acid	Organic acids and derivatives
m375	Histamine	Organic nitrogen compounds	-0.0521444	0.457764	m388
m220	13-L-Hydroperoxylinoleic acid	Lipids	-0.0520901	0.458233	m375	Histamine	Organic nitrogen compounds
m614			-0.0519759	0.45922	m797	Isovitexin 2''-O-beta-D-glucoside	Phenylpropanoids and polyketides
m448			-0.0519271	0.459642	m593
m792	4-O-beta-D-Glucopyranosyl-D-mannose	Organic oxygen compounds	-0.0518658	0.460173	m388
m712			-0.0517001	0.46161	m797	Isovitexin 2''-O-beta-D-glucoside	Phenylpropanoids and polyketides
m126	Hypoxanthine	Organoheterocyclic compounds	-0.0516666	0.4619	m797	Isovitexin 2''-O-beta-D-glucoside	Phenylpropanoids and polyketides
m689			-0.0512376	0.465632	m354
m860	gamma-Glutamylcysteine	Amino acid derivatives	-0.0510315	0.467431	m8
m440			-0.0508671	0.468868	m728	Sinapoyl aldehyde	Phenylpropanoids and polyketides
m98	2'-Deoxyguanosine	Nucleic acid derivatives	-0.0508211	0.469271	m753	Ortho-Hydroxyphenylacetic acid	Benzenoids
m766	6-Methoxymellein	Organoheterocyclic compounds	-0.0507208	0.470149	m917	Toluate	Benzenoids
m244			-0.0505857	0.471334	m907	p-Anisic acid	Benzenoids
m614			-0.0505272	0.471848	m630	5-Hydroxy-L-tryptophan	Amino acid derivatives
m189			-0.0503336	0.47355	m838	Malic acid	Organic acids and derivatives
m797	Isovitexin 2''-O-beta-D-glucoside	Phenylpropanoids and polyketides	-0.0503252	0.473623	m8
m866	1-Hexadecanol	Lipids	-0.0503127	0.473734	m845	dCMP	Nucleic acid derivatives
m576			-0.0502431	0.474347	m178
m419			-0.050101	0.475599	m98	2'-Deoxyguanosine	Nucleic acid derivatives
m838	Malic acid	Organic acids and derivatives	-0.0500871	0.475722	m543	Alantolactone	Lipids
m893	Inosine	Nucleic acid derivatives	-0.0498015	0.478244	m907	p-Anisic acid	Benzenoids
m766	6-Methoxymellein	Organoheterocyclic compounds	-0.0496511	0.479576	m220	13-L-Hydroperoxylinoleic acid	Lipids
m88	D-Galactose	Organic oxygen compounds	-0.0495605	0.480379	m543	Alantolactone	Lipids
m184	Glycerol	Organic oxygen compounds	-0.0495438	0.480527	m728	Sinapoyl aldehyde	Phenylpropanoids and polyketides
m21			-0.0491872	0.483695	m845	dCMP	Nucleic acid derivatives
m631	L-3-Cyanoalanine	Amino acid derivatives	-0.0490591	0.484837	m860	gamma-Glutamylcysteine	Amino acid derivatives
m513	Scolymoside	Phenylpropanoids and polyketides	-0.0490424	0.484986	m810	3-(3-Hydroxyphenyl)propanoic acid	Phenylpropanoids and polyketides
m178			-0.0488251	0.486925	m907	p-Anisic acid	Benzenoids
m29			-0.0486746	0.488269	m140
m21			-0.0486565	0.488431	m907	p-Anisic acid	Benzenoids
m465	threo-3-Hydroxy-D-aspartate	Amino acid derivatives	-0.0486412	0.488568	m576
m220	13-L-Hydroperoxylinoleic acid	Lipids	-0.0486412	0.488568	m815
m513	Scolymoside	Phenylpropanoids and polyketides	-0.0485688	0.489217	m419
m111	Taurine	Amino acid derivatives	-0.048566	0.489242	m465	threo-3-Hydroxy-D-aspartate	Amino acid derivatives
m540	Phosphohydroxypyruvic acid	Organic oxygen compounds	-0.0483988	0.49074	m641
m819	S-Lactoylglutathione	Organic acids and derivatives	-0.048364	0.491052	m30
m126	Hypoxanthine	Organoheterocyclic compounds	-0.0483222	0.491427	m178
m333			-0.0482637	0.491953	m810	3-(3-Hydroxyphenyl)propanoic acid	Phenylpropanoids and polyketides
m392	Orientin	Phenylpropanoids and polyketides	-0.0481801	0.492704	m684
m576			-0.0478639	0.49555	m631	L-3-Cyanoalanine	Amino acid derivatives
m111	Taurine	Amino acid derivatives	-0.0478096	0.49604	m792	4-O-beta-D-Glucopyranosyl-D-mannose	Organic oxygen compounds
m8			-0.047804	0.496091	m875	Protocatechuic acid	Benzenoids
m618	Xanthurenic acid	Organoheterocyclic compounds	-0.0477567	0.496518	m140
m175			-0.0476898	0.497122	m48	Cytosine	Organoheterocyclic compounds
m30			-0.0476773	0.497235	m593
m136	Valeric acid	Lipids	-0.0476355	0.497612	m140
m173			-0.0473917	0.499818	m893	Inosine	Nucleic acid derivatives
m792	4-O-beta-D-Glucopyranosyl-D-mannose	Organic oxygen compounds	-0.0473472	0.500222	m875	Protocatechuic acid	Benzenoids
m712			-0.0471744	0.501788	m689
m184	Glycerol	Organic oxygen compounds	-0.047173	0.501801	m308	Kaempferide	Phenylpropanoids and polyketides
m631	L-3-Cyanoalanine	Amino acid derivatives	-0.0470282	0.503116	m863	Salicylic acid	Benzenoids
m513	Scolymoside	Phenylpropanoids and polyketides	-0.0468931	0.504345	m448
m126	Hypoxanthine	Organoheterocyclic compounds	-0.0468555	0.504688	m136	Valeric acid	Lipids
m625			-0.0466716	0.506363	m419
m175			-0.0466075	0.506947	m419
m111	Taurine	Amino acid derivatives	-0.0465699	0.507291	m813
m29			-0.0465685	0.507303	m384
m639	3-Dehydrosphinganine	Organic oxygen compounds	-0.0463874	0.508958	m863	Salicylic acid	Benzenoids
m625			-0.0462927	0.509824	m706	Parthenin	Other
m689			-0.0460072	0.512441	m244
m173			-0.0459891	0.512607	m819	S-Lactoylglutathione	Organic acids and derivatives
m728	Sinapoyl aldehyde	Phenylpropanoids and polyketides	-0.0459835	0.512658	m893	Inosine	Nucleic acid derivatives
m860	gamma-Glutamylcysteine	Amino acid derivatives	-0.0458303	0.514066	m630	5-Hydroxy-L-tryptophan	Amino acid derivatives
m860	gamma-Glutamylcysteine	Amino acid derivatives	-0.0457467	0.514834	m863	Salicylic acid	Benzenoids
m543	Alantolactone	Lipids	-0.0456185	0.516014	m797	Isovitexin 2''-O-beta-D-glucoside	Phenylpropanoids and polyketides
m178			-0.0455656	0.516501	m486	1,2,3-Trihydroxybenzene	Benzenoids
m36	Leucine	Amino acid derivatives	-0.0455071	0.517041	m178
m308	Kaempferide	Phenylpropanoids and polyketides	-0.045482	0.517272	m706	Parthenin	Other
m860	gamma-Glutamylcysteine	Amino acid derivatives	-0.0454166	0.517876	m350	Kaempferol-3-O-rutinoside	Phenylpropanoids and polyketides
m540	Phosphohydroxypyruvic acid	Organic oxygen compounds	-0.0454082	0.517953	m486	1,2,3-Trihydroxybenzene	Benzenoids
m29			-0.0453957	0.518068	m440
m706	Parthenin	Other	-0.0453845	0.518171	m907	p-Anisic acid	Benzenoids
m29			-0.0453483	0.518505	m543	Alantolactone	Lipids
m88	D-Galactose	Organic oxygen compounds	-0.0453093	0.518866	m419
m136	Valeric acid	Lipids	-0.0452982	0.518969	m184	Glycerol	Organic oxygen compounds
m646			-0.0452661	0.519264	m30
m173			-0.0448468	0.523146	m333
m614			-0.044624	0.525215	m689
m868	4-Hydroxybenzoic acid	Benzenoids	-0.0445251	0.526134	m348	3,4-Dihydroxybenzaldehyde	Organic oxygen compounds
m639	3-Dehydrosphinganine	Organic oxygen compounds	-0.0444708	0.526639	m712
m712			-0.0443774	0.527508	m333
m813			-0.0443705	0.527573	m810	3-(3-Hydroxyphenyl)propanoic acid	Phenylpropanoids and polyketides
m126	Hypoxanthine	Organoheterocyclic compounds	-0.0443607	0.527664	m354
m184	Glycerol	Organic oxygen compounds	-0.0442549	0.528651	m641
m111	Taurine	Amino acid derivatives	-0.0442117	0.529053	m706	Parthenin	Other
m308	Kaempferide	Phenylpropanoids and polyketides	-0.0439331	0.531655	m576
m866	1-Hexadecanol	Lipids	-0.0438509	0.532424	m797	Isovitexin 2''-O-beta-D-glucoside	Phenylpropanoids and polyketides
m440			-0.0436252	0.534537	m465	threo-3-Hydroxy-D-aspartate	Amino acid derivatives
m625			-0.0436016	0.534759	m819	S-Lactoylglutathione	Organic acids and derivatives
m706	Parthenin	Other	-0.0435319	0.535412	m348	3,4-Dihydroxybenzaldehyde	Organic oxygen compounds
m684			-0.0432533	0.53803	m893	Inosine	Nucleic acid derivatives
m815			-0.0431865	0.538659	m907	p-Anisic acid	Benzenoids
m631	L-3-Cyanoalanine	Amino acid derivatives	-0.0431238	0.539249	m486	1,2,3-Trihydroxybenzene	Benzenoids
m639	3-Dehydrosphinganine	Organic oxygen compounds	-0.0430876	0.53959	m893	Inosine	Nucleic acid derivatives
m348	3,4-Dihydroxybenzaldehyde	Organic oxygen compounds	-0.0430416	0.540023	m792	4-O-beta-D-Glucopyranosyl-D-mannose	Organic oxygen compounds
m543	Alantolactone	Lipids	-0.0430277	0.540155	m641
m36	Leucine	Amino acid derivatives	-0.0430124	0.540299	m917	Toluate	Benzenoids
m88	D-Galactose	Organic oxygen compounds	-0.042997	0.540443	m538	(S)-Norlaudanosoline	Organoheterocyclic compounds
m348	3,4-Dihydroxybenzaldehyde	Organic oxygen compounds	-0.0429385	0.540995	m8
m538	(S)-Norlaudanosoline	Organoheterocyclic compounds	-0.0424468	0.545643	m753	Ortho-Hydroxyphenylacetic acid	Benzenoids
m384			-0.0424092	0.545999	m810	3-(3-Hydroxyphenyl)propanoic acid	Phenylpropanoids and polyketides
m706	Parthenin	Other	-0.0422295	0.547703	m486	1,2,3-Trihydroxybenzene	Benzenoids
m576			-0.0418994	0.55084	m134	CMP	Nucleic acid derivatives
m639	3-Dehydrosphinganine	Organic oxygen compounds	-0.0418353	0.55145	m333
m614			-0.0417197	0.552551	m845	dCMP	Nucleic acid derivatives
m866	1-Hexadecanol	Lipids	-0.0414899	0.554744	m419
m641			-0.0414676	0.554957	m753	Ortho-Hydroxyphenylacetic acid	Benzenoids
m887	Gentisic acid	Benzenoids	-0.0413562	0.556021	m384
m414	2-Methyl-3-hydroxy-5-formylpyridine-4-carboxylate	Organoheterocyclic compounds	-0.0412684	0.556861	m821	Sedoheptulose 7-phosphate	Organic oxygen compounds
m269			-0.0406304	0.56298	m766	6-Methoxymellein	Organoheterocyclic compounds
m36	Leucine	Amino acid derivatives	-0.0406123	0.563154	m414	2-Methyl-3-hydroxy-5-formylpyridine-4-carboxylate	Organoheterocyclic compounds
m868	4-Hydroxybenzoic acid	Benzenoids	-0.0405274	0.563972	m244
m392	Orientin	Phenylpropanoids and polyketides	-0.0404271	0.564937	m465	threo-3-Hydroxy-D-aspartate	Amino acid derivatives
m819	S-Lactoylglutathione	Organic acids and derivatives	-0.0404173	0.565031	m863	Salicylic acid	Benzenoids
m819	S-Lactoylglutathione	Organic acids and derivatives	-0.0404076	0.565125	m419
m175			-0.0403337	0.565837	m448
m88	D-Galactose	Organic oxygen compounds	-0.0402376	0.566764	m48	Cytosine	Organoheterocyclic compounds
m543	Alantolactone	Lipids	-0.0401596	0.567516	m618	Xanthurenic acid	Organoheterocyclic compounds
m513	Scolymoside	Phenylpropanoids and polyketides	-0.0401443	0.567664	m614
m375	Histamine	Organic nitrogen compounds	-0.0401025	0.568068	m414	2-Methyl-3-hydroxy-5-formylpyridine-4-carboxylate	Organoheterocyclic compounds
m29			-0.0394646	0.574245	m419
m465	threo-3-Hydroxy-D-aspartate	Amino acid derivatives	-0.0394464	0.574421	m917	Toluate	Benzenoids
m440			-0.0393907	0.574962	m350	Kaempferol-3-O-rutinoside	Phenylpropanoids and polyketides
m639	3-Dehydrosphinganine	Organic oxygen compounds	-0.0393866	0.575003	m753	Ortho-Hydroxyphenylacetic acid	Benzenoids
m189			-0.0390871	0.577915	m375	Histamine	Organic nitrogen compounds
m868	4-Hydroxybenzoic acid	Benzenoids	-0.0386998	0.581692	m354
m29			-0.0384895	0.583747	m414	2-Methyl-3-hydroxy-5-formylpyridine-4-carboxylate	Organoheterocyclic compounds
m845	dCMP	Nucleic acid derivatives	-0.038477	0.58387	m448
m269			-0.0383516	0.585097	m860	gamma-Glutamylcysteine	Amino acid derivatives
m178			-0.0383224	0.585384	m543	Alantolactone	Lipids
m28			-0.0382499	0.586093	m333
m689			-0.0381733	0.586844	m98	2'-Deoxyguanosine	Nucleic acid derivatives
m88	D-Galactose	Organic oxygen compounds	-0.0378432	0.590086	m813
m29			-0.0377471	0.591031	m220	13-L-Hydroperoxylinoleic acid	Lipids
m333			-0.0372456	0.595974	m815
m88	D-Galactose	Organic oxygen compounds	-0.0372275	0.596153	m753	Ortho-Hydroxyphenylacetic acid	Benzenoids
m465	threo-3-Hydroxy-D-aspartate	Amino acid derivatives	-0.0371746	0.596676	m543	Alantolactone	Lipids
m860	gamma-Glutamylcysteine	Amino acid derivatives	-0.036896	0.599431	m414	2-Methyl-3-hydroxy-5-formylpyridine-4-carboxylate	Organoheterocyclic compounds
m111	Taurine	Amino acid derivatives	-0.0366592	0.601778	m819	S-Lactoylglutathione	Organic acids and derivatives
m419			-0.0366272	0.602096	m350	Kaempferol-3-O-rutinoside	Phenylpropanoids and polyketides
m513	Scolymoside	Phenylpropanoids and polyketides	-0.0365088	0.603271	m21
m28			-0.036389	0.604461	m308	Kaempferide	Phenylpropanoids and polyketides
m179			-0.035992	0.608412	m448
m639	3-Dehydrosphinganine	Organic oxygen compounds	-0.0359878	0.608454	m907	p-Anisic acid	Benzenoids
m819	S-Lactoylglutathione	Organic acids and derivatives	-0.0359028	0.609301	m98	2'-Deoxyguanosine	Nucleic acid derivatives
m576			-0.0356424	0.611901	m543	Alantolactone	Lipids
m348	3,4-Dihydroxybenzaldehyde	Organic oxygen compounds	-0.0354237	0.614088	m821	Sedoheptulose 7-phosphate	Organic oxygen compounds
m863	Salicylic acid	Benzenoids	-0.0354153	0.614172	m30
m706	Parthenin	Other	-0.0353074	0.615252	m350	Kaempferol-3-O-rutinoside	Phenylpropanoids and polyketides
m111	Taurine	Amino acid derivatives	-0.0351869	0.61646	m845	dCMP	Nucleic acid derivatives
m29			-0.0351576	0.616753	m42	Dehydroepiandrosterone	Lipids
m838	Malic acid	Organic acids and derivatives	-0.035003	0.618304	m797	Isovitexin 2''-O-beta-D-glucoside	Phenylpropanoids and polyketides
m134	CMP	Nucleic acid derivatives	-0.0349333	0.619004	m813
m184	Glycerol	Organic oxygen compounds	-0.0348804	0.619535	m887	Gentisic acid	Benzenoids
m189			-0.0348693	0.619647	m712
m448			-0.0348623	0.619717	m893	Inosine	Nucleic acid derivatives
m513	Scolymoside	Phenylpropanoids and polyketides	-0.0348358	0.619983	m863	Salicylic acid	Benzenoids
m625			-0.034762	0.620725	m631	L-3-Cyanoalanine	Amino acid derivatives
m631	L-3-Cyanoalanine	Amino acid derivatives	-0.0347356	0.620992	m98	2'-Deoxyguanosine	Nucleic acid derivatives
m419			-0.0347021	0.621328	m797	Isovitexin 2''-O-beta-D-glucoside	Phenylpropanoids and polyketides
m21			-0.034379	0.624582	m875	Protocatechuic acid	Benzenoids
m111	Taurine	Amino acid derivatives	-0.0343288	0.625088	m175
m728	Sinapoyl aldehyde	Phenylpropanoids and polyketides	-0.0342912	0.625467	m907	p-Anisic acid	Benzenoids
m797	Isovitexin 2''-O-beta-D-glucoside	Phenylpropanoids and polyketides	-0.034287	0.625509	m140
m819	S-Lactoylglutathione	Organic acids and derivatives	-0.0342592	0.62579	m388
m134	CMP	Nucleic acid derivatives	-0.0342466	0.625917	m689
m140			-0.0341561	0.626831	m593
m639	3-Dehydrosphinganine	Organic oxygen compounds	-0.0338079	0.630351	m810	3-(3-Hydroxyphenyl)propanoic acid	Phenylpropanoids and polyketides
m375	Histamine	Organic nitrogen compounds	-0.0336198	0.632256	m728	Sinapoyl aldehyde	Phenylpropanoids and polyketides
m88	D-Galactose	Organic oxygen compounds	-0.0336031	0.632425	m220	13-L-Hydroperoxylinoleic acid	Lipids
m540	Phosphohydroxypyruvic acid	Organic oxygen compounds	-0.0334805	0.633668	m350	Kaempferol-3-O-rutinoside	Phenylpropanoids and polyketides
m513	Scolymoside	Phenylpropanoids and polyketides	-0.0333956	0.63453	m576
m350	Kaempferol-3-O-rutinoside	Phenylpropanoids and polyketides	-0.033305	0.635449	m893	Inosine	Nucleic acid derivatives
m538	(S)-Norlaudanosoline	Organoheterocyclic compounds	-0.0332953	0.635548	m863	Salicylic acid	Benzenoids
m126	Hypoxanthine	Organoheterocyclic compounds	-0.0332521	0.635987	m576
m136	Valeric acid	Lipids	-0.0332145	0.636369	m220	13-L-Hydroperoxylinoleic acid	Lipids
m375	Histamine	Organic nitrogen compounds	-0.033188	0.636638	m448
m486	1,2,3-Trihydroxybenzene	Benzenoids	-0.0328899	0.639671	m810	3-(3-Hydroxyphenyl)propanoic acid	Phenylpropanoids and polyketides
m797	Isovitexin 2''-O-beta-D-glucoside	Phenylpropanoids and polyketides	-0.0326977	0.64163	m753	Ortho-Hydroxyphenylacetic acid	Benzenoids
m860	gamma-Glutamylcysteine	Amino acid derivatives	-0.032681	0.6418	m917	Toluate	Benzenoids
m887	Gentisic acid	Benzenoids	-0.0323912	0.644758	m354
m540	Phosphohydroxypyruvic acid	Organic oxygen compounds	-0.0323314	0.64537	m388
m813			-0.0322896	0.645797	m333
m348	3,4-Dihydroxybenzaldehyde	Organic oxygen compounds	-0.0322882	0.645811	m875	Protocatechuic acid	Benzenoids
m766	6-Methoxymellein	Organoheterocyclic compounds	-0.0322116	0.646595	m821	Sedoheptulose 7-phosphate	Organic oxygen compounds
m173			-0.0322116	0.646595	m48	Cytosine	Organoheterocyclic compounds
m36	Leucine	Amino acid derivatives	-0.0320667	0.648077	m21
m136	Valeric acid	Lipids	-0.0319511	0.649261	m348	3,4-Dihydroxybenzaldehyde	Organic oxygen compounds
m576			-0.0319023	0.649761	m917	Toluate	Benzenoids
m887	Gentisic acid	Benzenoids	-0.0318731	0.650061	m792	4-O-beta-D-Glucopyranosyl-D-mannose	Organic oxygen compounds
m189			-0.0318118	0.650689	m388
m269			-0.0317477	0.651346	m419
m792	4-O-beta-D-Glucopyranosyl-D-mannose	Organic oxygen compounds	-0.0316697	0.652147	m8
m28			-0.0316669	0.652176	m875	Protocatechuic acid	Benzenoids
m576			-0.0313521	0.65541	m220	13-L-Hydroperoxylinoleic acid	Lipids
m136	Valeric acid	Lipids	-0.0313131	0.655811	m641
m184	Glycerol	Organic oxygen compounds	-0.0312783	0.65617	m350	Kaempferol-3-O-rutinoside	Phenylpropanoids and polyketides
m42	Dehydroepiandrosterone	Lipids	-0.0312755	0.656198	m815
m29			-0.0309022	0.660044	m375	Histamine	Organic nitrogen compounds
m543	Alantolactone	Lipids	-0.0308883	0.660188	m646
m220	13-L-Hydroperoxylinoleic acid	Lipids	-0.0307699	0.66141	m98	2'-Deoxyguanosine	Nucleic acid derivatives
m813			-0.0307378	0.661741	m815
m42	Dehydroepiandrosterone	Lipids	-0.0306515	0.662633	m440
m538	(S)-Norlaudanosoline	Organoheterocyclic compounds	-0.0306041	0.663122	m819	S-Lactoylglutathione	Organic acids and derivatives
m136	Valeric acid	Lipids	-0.0305275	0.663914	m866	1-Hexadecanol	Lipids
m36	Leucine	Amino acid derivatives	-0.0303325	0.665931	m98	2'-Deoxyguanosine	Nucleic acid derivatives
m184	Glycerol	Organic oxygen compounds	-0.0303269	0.665989	m625
m30			-0.0302503	0.666782	m815
m392	Orientin	Phenylpropanoids and polyketides	-0.030118	0.668153	m819	S-Lactoylglutathione	Organic acids and derivatives
m42	Dehydroepiandrosterone	Lipids	-0.0299271	0.670132	m333
m42	Dehydroepiandrosterone	Lipids	-0.0299007	0.670407	m887	Gentisic acid	Benzenoids
m184	Glycerol	Organic oxygen compounds	-0.0298868	0.670551	m838	Malic acid	Organic acids and derivatives
m126	Hypoxanthine	Organoheterocyclic compounds	-0.02987	0.670725	m465	threo-3-Hydroxy-D-aspartate	Amino acid derivatives
m887	Gentisic acid	Benzenoids	-0.0296945	0.672547	m30
m860	gamma-Glutamylcysteine	Amino acid derivatives	-0.0294731	0.67485	m838	Malic acid	Organic acids and derivatives
m540	Phosphohydroxypyruvic acid	Organic oxygen compounds	-0.0293017	0.676634	m838	Malic acid	Organic acids and derivatives
m354			-0.0292544	0.677127	m893	Inosine	Nucleic acid derivatives
m88	D-Galactose	Organic oxygen compounds	-0.0289187	0.680628	m728	Sinapoyl aldehyde	Phenylpropanoids and polyketides
m269			-0.0287961	0.681908	m631	L-3-Cyanoalanine	Amino acid derivatives
m538	(S)-Norlaudanosoline	Organoheterocyclic compounds	-0.0286248	0.683698	m48	Cytosine	Organoheterocyclic compounds
m375	Histamine	Organic nitrogen compounds	-0.0285649	0.684325	m907	p-Anisic acid	Benzenoids
m630	5-Hydroxy-L-tryptophan	Amino acid derivatives	-0.0283657	0.686409	m8
m766	6-Methoxymellein	Organoheterocyclic compounds	-0.0282431	0.687694	m593
m126	Hypoxanthine	Organoheterocyclic compounds	-0.0281707	0.688453	m646
m36	Leucine	Amino acid derivatives	-0.0279938	0.690308	m728	Sinapoyl aldehyde	Phenylpropanoids and polyketides
m728	Sinapoyl aldehyde	Phenylpropanoids and polyketides	-0.0277918	0.692429	m753	Ortho-Hydroxyphenylacetic acid	Benzenoids
m348	3,4-Dihydroxybenzaldehyde	Organic oxygen compounds	-0.0276929	0.693468	m486	1,2,3-Trihydroxybenzene	Benzenoids
m348	3,4-Dihydroxybenzaldehyde	Organic oxygen compounds	-0.0272862	0.697748	m728	Sinapoyl aldehyde	Phenylpropanoids and polyketides
m88	D-Galactose	Organic oxygen compounds	-0.0272625	0.697998	m21
m646			-0.0272235	0.698409	m354
m175			-0.0271218	0.699481	m414	2-Methyl-3-hydroxy-5-formylpyridine-4-carboxylate	Organoheterocyclic compounds
m917	Toluate	Benzenoids	-0.0271148	0.699554	m333
m866	1-Hexadecanol	Lipids	-0.0270911	0.699804	m220	13-L-Hydroperoxylinoleic acid	Lipids
m631	L-3-Cyanoalanine	Amino acid derivatives	-0.0270897	0.699819	m178
m333			-0.0270312	0.700436	m244
m821	Sedoheptulose 7-phosphate	Organic oxygen compounds	-0.0269797	0.70098	m354
m388			-0.026924	0.701568	m893	Inosine	Nucleic acid derivatives
m21			-0.0267749	0.703142	m689
m639	3-Dehydrosphinganine	Organic oxygen compounds	-0.0267736	0.703156	m797	Isovitexin 2''-O-beta-D-glucoside	Phenylpropanoids and polyketides
m465	threo-3-Hydroxy-D-aspartate	Amino acid derivatives	-0.0266189	0.70479	m907	p-Anisic acid	Benzenoids
m540	Phosphohydroxypyruvic acid	Organic oxygen compounds	-0.0265716	0.705291	m333
m540	Phosphohydroxypyruvic acid	Organic oxygen compounds	-0.0264392	0.706691	m753	Ortho-Hydroxyphenylacetic acid	Benzenoids
m392	Orientin	Phenylpropanoids and polyketides	-0.0264156	0.706942	m646
m140			-0.0263807	0.707311	m388
m863	Salicylic acid	Benzenoids	-0.0260868	0.710425	m684
m838	Malic acid	Organic acids and derivatives	-0.0260019	0.711326	m414	2-Methyl-3-hydroxy-5-formylpyridine-4-carboxylate	Organoheterocyclic compounds
m392	Orientin	Phenylpropanoids and polyketides	-0.0259601	0.711769	m348	3,4-Dihydroxybenzaldehyde	Organic oxygen compounds
m333			-0.0258264	0.713188	m414	2-Methyl-3-hydroxy-5-formylpyridine-4-carboxylate	Organoheterocyclic compounds
m178			-0.0258152	0.713307	m868	4-Hydroxybenzoic acid	Benzenoids
m184	Glycerol	Organic oxygen compounds	-0.0258096	0.713366	m448
m689			-0.0257623	0.713869	m810	3-(3-Hydroxyphenyl)propanoic acid	Phenylpropanoids and polyketides
m88	D-Galactose	Organic oxygen compounds	-0.0254071	0.717645	m244
m189			-0.0254029	0.717689	m538	(S)-Norlaudanosoline	Organoheterocyclic compounds
m392	Orientin	Phenylpropanoids and polyketides	-0.0253597	0.718149	m838	Malic acid	Organic acids and derivatives
m269			-0.0250143	0.721829	m244
m838	Malic acid	Organic acids and derivatives	-0.0248429	0.723656	m419
m625			-0.0248276	0.72382	m860	gamma-Glutamylcysteine	Amino acid derivatives
m136	Valeric acid	Lipids	-0.0247399	0.724757	m860	gamma-Glutamylcysteine	Amino acid derivatives
m845	dCMP	Nucleic acid derivatives	-0.0247023	0.725158	m753	Ortho-Hydroxyphenylacetic acid	Benzenoids
m42	Dehydroepiandrosterone	Lipids	-0.0246855	0.725337	m392	Orientin	Phenylpropanoids and polyketides
m48	Cytosine	Organoheterocyclic compounds	-0.0246507	0.725709	m244
m866	1-Hexadecanol	Lipids	-0.024485	0.72748	m792	4-O-beta-D-Glucopyranosyl-D-mannose	Organic oxygen compounds
m792	4-O-beta-D-Glucopyranosyl-D-mannose	Organic oxygen compounds	-0.0244376	0.727986	m728	Sinapoyl aldehyde	Phenylpropanoids and polyketides
m712			-0.0243735	0.728671	m821	Sedoheptulose 7-phosphate	Organic oxygen compounds
m706	Parthenin	Other	-0.0243415	0.729014	m178
m179			-0.0243164	0.729282	m630	5-Hydroxy-L-tryptophan	Amino acid derivatives
m863	Salicylic acid	Benzenoids	-0.0242203	0.730311	m646
m821	Sedoheptulose 7-phosphate	Organic oxygen compounds	-0.0241507	0.731056	m48	Cytosine	Organoheterocyclic compounds
m618	Xanthurenic acid	Organoheterocyclic compounds	-0.024088	0.731728	m630	5-Hydroxy-L-tryptophan	Amino acid derivatives
m375	Histamine	Organic nitrogen compounds	-0.0239515	0.73319	m486	1,2,3-Trihydroxybenzene	Benzenoids
m392	Orientin	Phenylpropanoids and polyketides	-0.023893	0.733817	m753	Ortho-Hydroxyphenylacetic acid	Benzenoids
m813			-0.0236032	0.736926	m641
m140			-0.023567	0.737315	m486	1,2,3-Trihydroxybenzene	Benzenoids
m860	gamma-Glutamylcysteine	Amino acid derivatives	-0.0235197	0.737823	m810	3-(3-Hydroxyphenyl)propanoic acid	Phenylpropanoids and polyketides
m639	3-Dehydrosphinganine	Organic oxygen compounds	-0.0234639	0.738422	m860	gamma-Glutamylcysteine	Amino acid derivatives
m576			-0.023333	0.739829	m821	Sedoheptulose 7-phosphate	Organic oxygen compounds
m269			-0.0232843	0.740353	m917	Toluate	Benzenoids
m706	Parthenin	Other	-0.023278	0.74042	m414	2-Methyl-3-hydroxy-5-formylpyridine-4-carboxylate	Organoheterocyclic compounds
m465	threo-3-Hydroxy-D-aspartate	Amino acid derivatives	-0.0231199	0.742121	m712
m375	Histamine	Organic nitrogen compounds	-0.022943	0.744025	m244
m308	Kaempferide	Phenylpropanoids and polyketides	-0.022936	0.7441	m863	Salicylic acid	Benzenoids
m819	S-Lactoylglutathione	Organic acids and derivatives	-0.0228873	0.744625	m48	Cytosine	Organoheterocyclic compounds
m88	D-Galactose	Organic oxygen compounds	-0.0228218	0.74533	m893	Inosine	Nucleic acid derivatives
m868	4-Hydroxybenzoic acid	Benzenoids	-0.02267	0.746967	m384
m766	6-Methoxymellein	Organoheterocyclic compounds	-0.0224555	0.749281	m333
m639	3-Dehydrosphinganine	Organic oxygen compounds	-0.0223914	0.749973	m728	Sinapoyl aldehyde	Phenylpropanoids and polyketides
m29			-0.0222674	0.751311	m189
m753	Ortho-Hydroxyphenylacetic acid	Benzenoids	-0.0221393	0.752696	m907	p-Anisic acid	Benzenoids
m797	Isovitexin 2''-O-beta-D-glucoside	Phenylpropanoids and polyketides	-0.0219874	0.754338	m48	Cytosine	Organoheterocyclic compounds
m630	5-Hydroxy-L-tryptophan	Amino acid derivatives	-0.0219735	0.754488	m907	p-Anisic acid	Benzenoids
m88	D-Galactose	Organic oxygen compounds	-0.0219415	0.754835	m126	Hypoxanthine	Organoheterocyclic compounds
m36	Leucine	Amino acid derivatives	-0.0217841	0.756538	m333
m189			-0.021782	0.756561	m706	Parthenin	Other
m917	Toluate	Benzenoids	-0.0215347	0.759239	m414	2-Methyl-3-hydroxy-5-formylpyridine-4-carboxylate	Organoheterocyclic compounds
m465	threo-3-Hydroxy-D-aspartate	Amino acid derivatives	-0.0214748	0.759888	m244
m36	Leucine	Amino acid derivatives	-0.0213857	0.760854	m354
m576			-0.0212701	0.762108	m8
m392	Orientin	Phenylpropanoids and polyketides	-0.0210528	0.764467	m48	Cytosine	Organoheterocyclic compounds
m126	Hypoxanthine	Organoheterocyclic compounds	-0.0208578	0.766586	m868	4-Hydroxybenzoic acid	Benzenoids
m540	Phosphohydroxypyruvic acid	Organic oxygen compounds	-0.0207965	0.767252	m175
m419			-0.0207254	0.768024	m486	1,2,3-Trihydroxybenzene	Benzenoids
m576			-0.0207227	0.768054	m893	Inosine	Nucleic acid derivatives
m440			-0.0206892	0.768418	m21
m392	Orientin	Phenylpropanoids and polyketides	-0.020465	0.770858	m868	4-Hydroxybenzoic acid	Benzenoids
m178			-0.0204009	0.771556	m375	Histamine	Organic nitrogen compounds
m29			-0.0201892	0.773862	m706	Parthenin	Other
m821	Sedoheptulose 7-phosphate	Organic oxygen compounds	-0.0199343	0.776642	m815
m863	Salicylic acid	Benzenoids	-0.0199273	0.776718	m175
m36	Leucine	Amino acid derivatives	-0.0199148	0.776855	m465	threo-3-Hydroxy-D-aspartate	Amino acid derivatives
m540	Phosphohydroxypyruvic acid	Organic oxygen compounds	-0.0198186	0.777903	m728	Sinapoyl aldehyde	Phenylpropanoids and polyketides
m175			-0.0197587	0.778557	m375	Histamine	Organic nitrogen compounds
m838	Malic acid	Organic acids and derivatives	-0.0195414	0.78093	m220	13-L-Hydroperoxylinoleic acid	Lipids
m706	Parthenin	Other	-0.0193785	0.782712	m220	13-L-Hydroperoxylinoleic acid	Lipids
m8			-0.0193673	0.782834	m350	Kaempferol-3-O-rutinoside	Phenylpropanoids and polyketides
m36	Leucine	Amino acid derivatives	-0.0188728	0.788246	m821	Sedoheptulose 7-phosphate	Organic oxygen compounds
m111	Taurine	Amino acid derivatives	-0.0185037	0.792292	m766	6-Methoxymellein	Organoheterocyclic compounds
m269			-0.0183728	0.793729	m866	1-Hexadecanol	Lipids
m189			-0.0181722	0.795931	m392	Orientin	Phenylpropanoids and polyketides
m88	D-Galactose	Organic oxygen compounds	-0.018012	0.797691	m448
m813			-0.0179981	0.797844	m593
m244			-0.0178031	0.799988	m893	Inosine	Nucleic acid derivatives
m140			-0.0177891	0.800141	m354
m706	Parthenin	Other	-0.0177216	0.800884	m689
m630	5-Hydroxy-L-tryptophan	Amino acid derivatives	-0.0174924	0.803406	m797	Isovitexin 2''-O-beta-D-glucoside	Phenylpropanoids and polyketides
m184	Glycerol	Organic oxygen compounds	-0.0173922	0.804511	m712
m819	S-Lactoylglutathione	Organic acids and derivatives	-0.0173518	0.804956	m486	1,2,3-Trihydroxybenzene	Benzenoids
m639	3-Dehydrosphinganine	Organic oxygen compounds	-0.0173197	0.805309	m845	dCMP	Nucleic acid derivatives
m448			-0.0170035	0.808794	m486	1,2,3-Trihydroxybenzene	Benzenoids
m88	D-Galactose	Organic oxygen compounds	-0.0169464	0.809424	m792	4-O-beta-D-Glucopyranosyl-D-mannose	Organic oxygen compounds
m134	CMP	Nucleic acid derivatives	-0.0167319	0.811791	m868	4-Hydroxybenzoic acid	Benzenoids
m821	Sedoheptulose 7-phosphate	Organic oxygen compounds	-0.0167027	0.812114	m244
m887	Gentisic acid	Benzenoids	-0.0166553	0.812637	m175
m30			-0.0166428	0.812775	m641
m189			-0.0165661	0.813621	m440
m646			-0.0163628	0.815868	m140
m333			-0.0162903	0.816669	m792	4-O-beta-D-Glucopyranosyl-D-mannose	Organic oxygen compounds
m348	3,4-Dihydroxybenzaldehyde	Organic oxygen compounds	-0.0161817	0.81787	m593
m540	Phosphohydroxypyruvic acid	Organic oxygen compounds	-0.0161775	0.817917	m140
m414	2-Methyl-3-hydroxy-5-formylpyridine-4-carboxylate	Organoheterocyclic compounds	-0.016158	0.818132	m593
m308	Kaempferide	Phenylpropanoids and polyketides	-0.0160048	0.819827	m821	Sedoheptulose 7-phosphate	Organic oxygen compounds
m126	Hypoxanthine	Organoheterocyclic compounds	-0.0159533	0.820398	m392	Orientin	Phenylpropanoids and polyketides
m868	4-Hydroxybenzoic acid	Benzenoids	-0.0159268	0.820691	m543	Alantolactone	Lipids
m36	Leucine	Amino acid derivatives	-0.0158237	0.821832	m792	4-O-beta-D-Glucopyranosyl-D-mannose	Organic oxygen compounds
m819	S-Lactoylglutathione	Organic acids and derivatives	-0.0156997	0.823204	m917	Toluate	Benzenoids
m465	threo-3-Hydroxy-D-aspartate	Amino acid derivatives	-0.0156691	0.823544	m641
m766	6-Methoxymellein	Organoheterocyclic compounds	-0.0156412	0.823853	m540	Phosphohydroxypyruvic acid	Organic oxygen compounds
m173			-0.0154518	0.825952	m440
m797	Isovitexin 2''-O-beta-D-glucoside	Phenylpropanoids and polyketides	-0.0153055	0.827573	m388
m126	Hypoxanthine	Organoheterocyclic compounds	-0.0151523	0.829273	m917	Toluate	Benzenoids
m348	3,4-Dihydroxybenzaldehyde	Organic oxygen compounds	-0.0151314	0.829505	m384
m792	4-O-beta-D-Glucopyranosyl-D-mannose	Organic oxygen compounds	-0.0151147	0.82969	m845	dCMP	Nucleic acid derivatives
m126	Hypoxanthine	Organoheterocyclic compounds	-0.0150938	0.829922	m30
m21			-0.0149963	0.831004	m821	Sedoheptulose 7-phosphate	Organic oxygen compounds
m28			-0.0146718	0.834609	m36	Leucine	Amino acid derivatives
m465	threo-3-Hydroxy-D-aspartate	Amino acid derivatives	-0.0145283	0.836203	m753	Ortho-Hydroxyphenylacetic acid	Benzenoids
m42	Dehydroepiandrosterone	Lipids	-0.014513	0.836374	m860	gamma-Glutamylcysteine	Amino acid derivatives
m712			-0.0144363	0.837225	m917	Toluate	Benzenoids
m29			-0.0144113	0.837504	m863	Salicylic acid	Benzenoids
m189			-0.0143124	0.838604	m819	S-Lactoylglutathione	Organic acids and derivatives
m350	Kaempferol-3-O-rutinoside	Phenylpropanoids and polyketides	-0.0141522	0.840386	m728	Sinapoyl aldehyde	Phenylpropanoids and polyketides
m712			-0.0141522	0.840386	m178
m860	gamma-Glutamylcysteine	Amino acid derivatives	-0.0141452	0.840464	m753	Ortho-Hydroxyphenylacetic acid	Benzenoids
m712			-0.0140422	0.841611	m48	Cytosine	Organoheterocyclic compounds
m917	Toluate	Benzenoids	-0.0139836	0.842262	m354
m178			-0.0139767	0.84234	m797	Isovitexin 2''-O-beta-D-glucoside	Phenylpropanoids and polyketides
m269			-0.0139084	0.8431	m712
m136	Valeric acid	Lipids	-0.0136521	0.845955	m868	4-Hydroxybenzoic acid	Benzenoids
m375	Histamine	Organic nitrogen compounds	-0.013198	0.851018	m350	Kaempferol-3-O-rutinoside	Phenylpropanoids and polyketides
m838	Malic acid	Organic acids and derivatives	-0.01312	0.851888	m244
m419			-0.013088	0.852246	m821	Sedoheptulose 7-phosphate	Organic oxygen compounds
m576			-0.0130351	0.852837	m810	3-(3-Hydroxyphenyl)propanoic acid	Phenylpropanoids and polyketides
m179			-0.0128136	0.855309	m350	Kaempferol-3-O-rutinoside	Phenylpropanoids and polyketides
m36	Leucine	Amino acid derivatives	-0.0127829	0.855652	m641
m348	3,4-Dihydroxybenzaldehyde	Organic oxygen compounds	-0.0127509	0.85601	m375	Histamine	Organic nitrogen compounds
m28			-0.0127509	0.85601	m184	Glycerol	Organic oxygen compounds
m540	Phosphohydroxypyruvic acid	Organic oxygen compounds	-0.0125893	0.857815	m543	Alantolactone	Lipids
m540	Phosphohydroxypyruvic acid	Organic oxygen compounds	-0.0125726	0.858002	m866	1-Hexadecanol	Lipids
m860	gamma-Glutamylcysteine	Amino acid derivatives	-0.0125503	0.858251	m220	13-L-Hydroperoxylinoleic acid	Lipids
m36	Leucine	Amino acid derivatives	-0.0125475	0.858282	m48	Cytosine	Organoheterocyclic compounds
m639	3-Dehydrosphinganine	Organic oxygen compounds	-0.0123595	0.860384	m348	3,4-Dihydroxybenzaldehyde	Organic oxygen compounds
m348	3,4-Dihydroxybenzaldehyde	Organic oxygen compounds	-0.0123066	0.860976	m354
m684			-0.0122968	0.861085	m388
m111	Taurine	Amino acid derivatives	-0.0122843	0.861225	m540	Phosphohydroxypyruvic acid	Organic oxygen compounds
m184	Glycerol	Organic oxygen compounds	-0.0122439	0.861677	m538	(S)-Norlaudanosoline	Organoheterocyclic compounds
m29			-0.0120503	0.863843	m618	Xanthurenic acid	Organoheterocyclic compounds
m465	threo-3-Hydroxy-D-aspartate	Amino acid derivatives	-0.0120266	0.864108	m625
m766	6-Methoxymellein	Organoheterocyclic compounds	-0.0118956	0.865573	m868	4-Hydroxybenzoic acid	Benzenoids
m179			-0.0118079	0.866556	m8
m860	gamma-Glutamylcysteine	Amino acid derivatives	-0.0117605	0.867086	m48	Cytosine	Organoheterocyclic compounds
m179			-0.0113315	0.871892	m48	Cytosine	Organoheterocyclic compounds
m111	Taurine	Amino acid derivatives	-0.0112744	0.872532	m893	Inosine	Nucleic acid derivatives
m576			-0.0111797	0.873594	m140
m28			-0.0111476	0.873953	m98	2'-Deoxyguanosine	Nucleic acid derivatives
m388			-0.0111476	0.873953	m641
m384			-0.0110863	0.874641	m792	4-O-beta-D-Glucopyranosyl-D-mannose	Organic oxygen compounds
m392	Orientin	Phenylpropanoids and polyketides	-0.0110111	0.875484	m630	5-Hydroxy-L-tryptophan	Amino acid derivatives
m614			-0.0109707	0.875937	m618	Xanthurenic acid	Organoheterocyclic compounds
m28			-0.0108774	0.876984	m712
m269			-0.0108523	0.877266	m354
m819	S-Lactoylglutathione	Organic acids and derivatives	-0.0106128	0.879955	m689
m28			-0.0106114	0.87997	m593
m111	Taurine	Amino acid derivatives	-0.0103871	0.882489	m98	2'-Deoxyguanosine	Nucleic acid derivatives
m173			-0.0102576	0.883944	m184	Glycerol	Organic oxygen compounds
m29			-0.01016	0.885039	m753	Ortho-Hydroxyphenylacetic acid	Benzenoids
m178			-0.0100848	0.885885	m866	1-Hexadecanol	Lipids
m540	Phosphohydroxypyruvic acid	Organic oxygen compounds	-0.0100528	0.886245	m48	Cytosine	Organoheterocyclic compounds
m308	Kaempferide	Phenylpropanoids and polyketides	-0.00999429	0.886902	m543	Alantolactone	Lipids
m860	gamma-Glutamylcysteine	Amino acid derivatives	-0.00979649	0.889126	m684
m134	CMP	Nucleic acid derivatives	-0.00969481	0.89027	m354
m813			-0.00954576	0.891946	m350	Kaempferol-3-O-rutinoside	Phenylpropanoids and polyketides
m42	Dehydroepiandrosterone	Lipids	-0.00953044	0.892119	m388
m36	Leucine	Amino acid derivatives	-0.00951791	0.89226	m712
m576			-0.00940647	0.893514	m388
m860	gamma-Glutamylcysteine	Amino acid derivatives	-0.00937165	0.893905	m419
m639	3-Dehydrosphinganine	Organic oxygen compounds	-0.00935633	0.894078	m543	Alantolactone	Lipids
m28			-0.00931454	0.894548	m614
m868	4-Hydroxybenzoic acid	Benzenoids	-0.00930479	0.894658	m821	Sedoheptulose 7-phosphate	Organic oxygen compounds
m384			-0.00927136	0.895034	m821	Sedoheptulose 7-phosphate	Organic oxygen compounds
m8			-0.00913624	0.896555	m810	3-(3-Hydroxyphenyl)propanoic acid	Phenylpropanoids and polyketides
m684			-0.00906938	0.897308	m30
m538	(S)-Norlaudanosoline	Organoheterocyclic compounds	-0.00875876	0.900807	m860	gamma-Glutamylcysteine	Amino acid derivatives
m465	threo-3-Hydroxy-D-aspartate	Amino acid derivatives	-0.00870025	0.901466	m178
m712			-0.00849967	0.903727	m384
m465	threo-3-Hydroxy-D-aspartate	Amino acid derivatives	-0.0084356	0.904449	m684
m388			-0.00831581	0.9058	m486	1,2,3-Trihydroxybenzene	Benzenoids
m728	Sinapoyl aldehyde	Phenylpropanoids and polyketides	-0.00822387	0.906836	m815
m641			-0.00822248	0.906852	m907	p-Anisic acid	Benzenoids
m618	Xanthurenic acid	Organoheterocyclic compounds	-0.00821412	0.906946	m354
m753	Ortho-Hydroxyphenylacetic acid	Benzenoids	-0.00805393	0.908753	m875	Protocatechuic acid	Benzenoids
m448			-0.00798986	0.909476	m728	Sinapoyl aldehyde	Phenylpropanoids and polyketides
m838	Malic acid	Organic acids and derivatives	-0.00792996	0.910152	m868	4-Hydroxybenzoic acid	Benzenoids
m173			-0.00789375	0.91056	m797	Isovitexin 2''-O-beta-D-glucoside	Phenylpropanoids and polyketides
m863	Salicylic acid	Benzenoids	-0.00769595	0.912792	m593
m29			-0.0075873	0.914019	m21
m712			-0.00756502	0.91427	m860	gamma-Glutamylcysteine	Amino acid derivatives
m111	Taurine	Amino acid derivatives	-0.00750512	0.914947	m388
m173			-0.00746194	0.915434	m540	Phosphohydroxypyruvic acid	Organic oxygen compounds
m375	Histamine	Organic nitrogen compounds	-0.00741597	0.915953	m641
m178			-0.00740622	0.916063	m384
m813			-0.00735329	0.916661	m220	13-L-Hydroperoxylinoleic acid	Lipids
m821	Sedoheptulose 7-phosphate	Organic oxygen compounds	-0.00710256	0.919493	m810	3-(3-Hydroxyphenyl)propanoic acid	Phenylpropanoids and polyketides
m513	Scolymoside	Phenylpropanoids and polyketides	-0.00700784	0.920563	m486	1,2,3-Trihydroxybenzene	Benzenoids
m29			-0.00698834	0.920783	m136	Valeric acid	Lipids
m845	dCMP	Nucleic acid derivatives	-0.00690198	0.921759	m815
m48	Cytosine	Organoheterocyclic compounds	-0.00687412	0.922074	m98	2'-Deoxyguanosine	Nucleic acid derivatives
m29			-0.00686576	0.922168	m333
m179			-0.00674736	0.923506	m641
m269			-0.00673204	0.92368	m333
m173			-0.0067014	0.924026	m178
m860	gamma-Glutamylcysteine	Amino acid derivatives	-0.00664429	0.924671	m98	2'-Deoxyguanosine	Nucleic acid derivatives
m126	Hypoxanthine	Organoheterocyclic compounds	-0.0064841	0.926482	m308	Kaempferide	Phenylpropanoids and polyketides
m917	Toluate	Benzenoids	-0.0064256	0.927144	m543	Alantolactone	Lipids
m863	Salicylic acid	Benzenoids	-0.00620133	0.92968	m21
m863	Salicylic acid	Benzenoids	-0.00614422	0.930326	m179
m184	Glycerol	Organic oxygen compounds	-0.00613587	0.93042	m630	5-Hydroxy-L-tryptophan	Amino acid derivatives
m887	Gentisic acid	Benzenoids	-0.00609826	0.930846	m753	Ortho-Hydroxyphenylacetic acid	Benzenoids
m350	Kaempferol-3-O-rutinoside	Phenylpropanoids and polyketides	-0.00607318	0.931129	m815
m388			-0.00605229	0.931366	m593
m126	Hypoxanthine	Organoheterocyclic compounds	-0.00582803	0.933903	m540	Phosphohydroxypyruvic acid	Organic oxygen compounds
m384			-0.00553691	0.937198	m797	Isovitexin 2''-O-beta-D-glucoside	Phenylpropanoids and polyketides
m269			-0.00545054	0.938175	m868	4-Hydroxybenzoic acid	Benzenoids
m838	Malic acid	Organic acids and derivatives	-0.00544915	0.938191	m618	Xanthurenic acid	Organoheterocyclic compounds
m184	Glycerol	Organic oxygen compounds	-0.00539622	0.93879	m646
m269			-0.00532657	0.939579	m48	Cytosine	Organoheterocyclic compounds
m220	13-L-Hydroperoxylinoleic acid	Lipids	-0.00515524	0.941519	m646
m21			-0.00511624	0.941961	m728	Sinapoyl aldehyde	Phenylpropanoids and polyketides
m618	Xanthurenic acid	Organoheterocyclic compounds	-0.00499366	0.943349	m821	Sedoheptulose 7-phosphate	Organic oxygen compounds
m792	4-O-beta-D-Glucopyranosyl-D-mannose	Organic oxygen compounds	-0.00477079	0.945873	m140
m706	Parthenin	Other	-0.00473806	0.946244	m728	Sinapoyl aldehyde	Phenylpropanoids and polyketides
m136	Valeric acid	Lipids	-0.0047109	0.946552	m821	Sedoheptulose 7-phosphate	Organic oxygen compounds
m179			-0.00468861	0.946804	m614
m465	threo-3-Hydroxy-D-aspartate	Amino acid derivatives	-0.004612	0.947672	m220	13-L-Hydroperoxylinoleic acid	Lipids
m184	Glycerol	Organic oxygen compounds	-0.00412169	0.953229	m98	2'-Deoxyguanosine	Nucleic acid derivatives
m465	threo-3-Hydroxy-D-aspartate	Amino acid derivatives	-0.00411194	0.953339	m630	5-Hydroxy-L-tryptophan	Amino acid derivatives
m179			-0.00407572	0.95375	m907	p-Anisic acid	Benzenoids
m308	Kaempferide	Phenylpropanoids and polyketides	-0.00396986	0.95495	m868	4-Hydroxybenzoic acid	Benzenoids
m863	Salicylic acid	Benzenoids	-0.00392807	0.955423	m8
m184	Glycerol	Organic oxygen compounds	-0.00391275	0.955597	m863	Salicylic acid	Benzenoids
m845	dCMP	Nucleic acid derivatives	-0.00386121	0.956181	m893	Inosine	Nucleic acid derivatives
m173			-0.00380688	0.956797	m8
m712			-0.0037651	0.957271	m350	Kaempferol-3-O-rutinoside	Phenylpropanoids and polyketides
m184	Glycerol	Organic oxygen compounds	-0.00371216	0.957871	m868	4-Hydroxybenzoic acid	Benzenoids
m684			-0.00345308	0.960809	m797	Isovitexin 2''-O-beta-D-glucoside	Phenylpropanoids and polyketides
m440			-0.00325528	0.963052	m907	p-Anisic acid	Benzenoids
m88	D-Galactose	Organic oxygen compounds	-0.00321489	0.96351	m140
m576			-0.00316056	0.964127	m614
m513	Scolymoside	Phenylpropanoids and polyketides	-0.00312574	0.964522	m179
m28			-0.00289173	0.967176	m893	Inosine	Nucleic acid derivatives
m308	Kaempferide	Phenylpropanoids and polyketides	-0.00285133	0.967634	m792	4-O-beta-D-Glucopyranosyl-D-mannose	Organic oxygen compounds
m308	Kaempferide	Phenylpropanoids and polyketides	-0.00270925	0.969246	m810	3-(3-Hydroxyphenyl)propanoic acid	Phenylpropanoids and polyketides
m173			-0.00269532	0.969404	m868	4-Hydroxybenzoic acid	Benzenoids
m440			-0.00266189	0.969784	m348	3,4-Dihydroxybenzaldehyde	Organic oxygen compounds
m819	S-Lactoylglutathione	Organic acids and derivatives	-0.00254628	0.971096	m813
m712			-0.0024042	0.972708	m810	3-(3-Hydroxyphenyl)propanoic acid	Phenylpropanoids and polyketides
m269			-0.00225516	0.974399	m838	Malic acid	Organic acids and derivatives
m625			-0.00205458	0.976675	m630	5-Hydroxy-L-tryptophan	Amino acid derivatives
m625			-0.00180245	0.979537	m813
m917	Toluate	Benzenoids	-0.00146119	0.983411	m8
m819	S-Lactoylglutathione	Organic acids and derivatives	-0.00142358	0.983838	m593
m134	CMP	Nucleic acid derivatives	-0.00135114	0.98466	m838	Malic acid	Organic acids and derivatives
m706	Parthenin	Other	-0.00126269	0.985664	m630	5-Hydroxy-L-tryptophan	Amino acid derivatives
m36	Leucine	Amino acid derivatives	-0.00123414	0.985988	m244
m860	gamma-Glutamylcysteine	Amino acid derivatives	-0.00122717	0.986067	m792	4-O-beta-D-Glucopyranosyl-D-mannose	Organic oxygen compounds
m866	1-Hexadecanol	Lipids	-0.00103634	0.988234	m98	2'-Deoxyguanosine	Nucleic acid derivatives
m414	2-Methyl-3-hydroxy-5-formylpyridine-4-carboxylate	Organoheterocyclic compounds	-0.000906799	0.989704	m388
m797	Isovitexin 2''-O-beta-D-glucoside	Phenylpropanoids and polyketides	-0.00084551	0.9904	m641
m333			-0.000640749	0.992725	m350	Kaempferol-3-O-rutinoside	Phenylpropanoids and polyketides
m465	threo-3-Hydroxy-D-aspartate	Amino acid derivatives	-0.000615676	0.99301	m388
m136	Valeric acid	Lipids	-0.000582246	0.993389	m593
m414	2-Methyl-3-hydroxy-5-formylpyridine-4-carboxylate	Organoheterocyclic compounds	-0.000327339	0.996283	m140
m348	3,4-Dihydroxybenzaldehyde	Organic oxygen compounds	-0.0002563	0.99709	m845	dCMP	Nucleic acid derivatives
m28			-0.000157401	0.998213	m728	Sinapoyl aldehyde	Phenylpropanoids and polyketides
m819	S-Lactoylglutathione	Organic acids and derivatives	6.68607e-05	0.999241	m845	dCMP	Nucleic acid derivatives
m631	L-3-Cyanoalanine	Amino acid derivatives	7.38254e-05	0.999162	m134	CMP	Nucleic acid derivatives
m308	Kaempferide	Phenylpropanoids and polyketides	0.00021869	0.997517	m48	Cytosine	Organoheterocyclic compounds
m8			0.000286944	0.996742	m388
m111	Taurine	Amino acid derivatives	0.000349626	0.99603	m375	Histamine	Organic nitrogen compounds
m348	3,4-Dihydroxybenzaldehyde	Organic oxygen compounds	0.000398379	0.995477	m98	2'-Deoxyguanosine	Nucleic acid derivatives
m29			0.000402557	0.995429	m465	threo-3-Hydroxy-D-aspartate	Amino acid derivatives
m354			0.000466632	0.994702	m388
m29			0.000650499	0.992614	m593
m863	Salicylic acid	Benzenoids	0.000809294	0.990811	m134	CMP	Nucleic acid derivatives
m860	gamma-Glutamylcysteine	Amino acid derivatives	0.000895655	0.989831	m448
m576			0.000966695	0.989024	m384
m706	Parthenin	Other	0.00109136	0.987609	m388
m111	Taurine	Amino acid derivatives	0.00109484	0.98757	m354
m28			0.00109484	0.98757	m269
m625			0.00117285	0.986684	m8
m845	dCMP	Nucleic acid derivatives	0.00130518	0.985182	m8
m30			0.00130657	0.985166	m354
m631	L-3-Cyanoalanine	Amino acid derivatives	0.00137761	0.984359	m543	Alantolactone	Lipids
m184	Glycerol	Organic oxygen compounds	0.00138179	0.984312	m21
m486	1,2,3-Trihydroxybenzene	Benzenoids	0.0014974	0.983	m641
m631	L-3-Cyanoalanine	Amino acid derivatives	0.00150437	0.982921	m140
m220	13-L-Hydroperoxylinoleic acid	Lipids	0.00154198	0.982494	m384
m706	Parthenin	Other	0.00167988	0.980928	m140
m173			0.0017732	0.979869	m863	Salicylic acid	Benzenoids
m136	Valeric acid	Lipids	0.00184146	0.979094	m630	5-Hydroxy-L-tryptophan	Amino acid derivatives
m42	Dehydroepiandrosterone	Lipids	0.00186096	0.978873	m140
m88	D-Galactose	Organic oxygen compounds	0.0019111	0.978304	m863	Salicylic acid	Benzenoids
m917	Toluate	Benzenoids	0.00200582	0.977229	m178
m917	Toluate	Benzenoids	0.00210054	0.976154	m98	2'-Deoxyguanosine	Nucleic acid derivatives
m813			0.00211447	0.975996	m614
m797	Isovitexin 2''-O-beta-D-glucoside	Phenylpropanoids and polyketides	0.00215208	0.975569	m350	Kaempferol-3-O-rutinoside	Phenylpropanoids and polyketides
m189			0.00235545	0.973261	m350	Kaempferol-3-O-rutinoside	Phenylpropanoids and polyketides
m88	D-Galactose	Organic oxygen compounds	0.0025616	0.970922	m269
m269			0.00259643	0.970527	m414	2-Methyl-3-hydroxy-5-formylpyridine-4-carboxylate	Organoheterocyclic compounds
m540	Phosphohydroxypyruvic acid	Organic oxygen compounds	0.00265771	0.969831	m792	4-O-beta-D-Glucopyranosyl-D-mannose	Organic oxygen compounds
m111	Taurine	Amino acid derivatives	0.0028374	0.967792	m414	2-Methyl-3-hydroxy-5-formylpyridine-4-carboxylate	Organoheterocyclic compounds
m88	D-Galactose	Organic oxygen compounds	0.00286108	0.967524	m136	Valeric acid	Lipids
m712			0.00297809	0.966196	m8
m513	Scolymoside	Phenylpropanoids and polyketides	0.00309649	0.964853	m348	3,4-Dihydroxybenzaldehyde	Organic oxygen compounds
m414	2-Methyl-3-hydroxy-5-formylpyridine-4-carboxylate	Organoheterocyclic compounds	0.00310067	0.964806	m244
m868	4-Hydroxybenzoic acid	Benzenoids	0.00389046	0.95585	m684
m392	Orientin	Phenylpropanoids and polyketides	0.00397404	0.954902	m388
m625			0.00402836	0.954286	m30
m111	Taurine	Amino acid derivatives	0.00404925	0.95405	m136	Valeric acid	Lipids
m36	Leucine	Amino acid derivatives	0.0041579	0.952818	m8
m21			0.00422476	0.95206	m388
m189			0.00424705	0.951808	m244
m766	6-Methoxymellein	Organoheterocyclic compounds	0.0042972	0.951239	m350	Kaempferol-3-O-rutinoside	Phenylpropanoids and polyketides
m173			0.00431809	0.951003	m414	2-Methyl-3-hydroxy-5-formylpyridine-4-carboxylate	Organoheterocyclic compounds
m821	Sedoheptulose 7-phosphate	Organic oxygen compounds	0.00435988	0.950529	m30
m42	Dehydroepiandrosterone	Lipids	0.00449081	0.949045	m220	13-L-Hydroperoxylinoleic acid	Lipids
m797	Isovitexin 2''-O-beta-D-glucoside	Phenylpropanoids and polyketides	0.00457021	0.948146	m728	Sinapoyl aldehyde	Phenylpropanoids and polyketides
m30			0.00467189	0.946994	m140
m173			0.00500341	0.943238	m388
m269			0.00516639	0.941393	m684
m917	Toluate	Benzenoids	0.00524439	0.940509	m593
m863	Salicylic acid	Benzenoids	0.00533214	0.939516	m333
m845	dCMP	Nucleic acid derivatives	0.00536418	0.939153	m244
m917	Toluate	Benzenoids	0.00547701	0.937876	m350	Kaempferol-3-O-rutinoside	Phenylpropanoids and polyketides
m863	Salicylic acid	Benzenoids	0.00550765	0.937529	m178
m134	CMP	Nucleic acid derivatives	0.00566088	0.935795	m21
m863	Salicylic acid	Benzenoids	0.00573749	0.934928	m540	Phosphohydroxypyruvic acid	Organic oxygen compounds
m392	Orientin	Phenylpropanoids and polyketides	0.00586564	0.933478	m625
m631	L-3-Cyanoalanine	Amino acid derivatives	0.00653285	0.925931	m354
m538	(S)-Norlaudanosoline	Organoheterocyclic compounds	0.00665961	0.924498	m540	Phosphohydroxypyruvic acid	Organic oxygen compounds
m513	Scolymoside	Phenylpropanoids and polyketides	0.006661	0.924482	m815
m29			0.00673065	0.923695	m819	S-Lactoylglutathione	Organic acids and derivatives
m863	Salicylic acid	Benzenoids	0.00681422	0.922751	m48	Cytosine	Organoheterocyclic compounds
m860	gamma-Glutamylcysteine	Amino acid derivatives	0.0068393	0.922467	m618	Xanthurenic acid	Organoheterocyclic compounds
m863	Salicylic acid	Benzenoids	0.00686716	0.922153	m618	Xanthurenic acid	Organoheterocyclic compounds
m838	Malic acid	Organic acids and derivatives	0.00691869	0.92157	m486	1,2,3-Trihydroxybenzene	Benzenoids
m631	L-3-Cyanoalanine	Amino acid derivatives	0.00702456	0.920374	m907	p-Anisic acid	Benzenoids
m21			0.00717917	0.918627	m810	3-(3-Hydroxyphenyl)propanoic acid	Phenylpropanoids and polyketides
m392	Orientin	Phenylpropanoids and polyketides	0.00718057	0.918612	m513	Scolymoside	Phenylpropanoids and polyketides
m384			0.00740483	0.916079	m630	5-Hydroxy-L-tryptophan	Amino acid derivatives
m860	gamma-Glutamylcysteine	Amino acid derivatives	0.00751766	0.914805	m893	Inosine	Nucleic acid derivatives
m111	Taurine	Amino acid derivatives	0.00761934	0.913657	m689
m576			0.00791325	0.91034	m753	Ortho-Hydroxyphenylacetic acid	Benzenoids
m308	Kaempferide	Phenylpropanoids and polyketides	0.00795086	0.909916	m244
m631	L-3-Cyanoalanine	Amino acid derivatives	0.0080024	0.909334	m333
m29			0.00805254	0.908769	m48	Cytosine	Organoheterocyclic compounds
m863	Salicylic acid	Benzenoids	0.00806229	0.908659	m689
m220	13-L-Hydroperoxylinoleic acid	Lipids	0.00818626	0.90726	m140
m540	Phosphohydroxypyruvic acid	Organic oxygen compounds	0.0084551	0.904229	m384
m308	Kaempferide	Phenylpropanoids and polyketides	0.00848017	0.903947	m728	Sinapoyl aldehyde	Phenylpropanoids and polyketides
m540	Phosphohydroxypyruvic acid	Organic oxygen compounds	0.00864593	0.902078	m689
m126	Hypoxanthine	Organoheterocyclic compounds	0.00889666	0.899254	m639	3-Dehydrosphinganine	Organic oxygen compounds
m350	Kaempferol-3-O-rutinoside	Phenylpropanoids and polyketides	0.00891477	0.89905	m907	p-Anisic acid	Benzenoids
m28			0.00892173	0.898971	m753	Ortho-Hydroxyphenylacetic acid	Benzenoids
m540	Phosphohydroxypyruvic acid	Organic oxygen compounds	0.00901366	0.897936	m868	4-Hydroxybenzoic acid	Benzenoids
m333			0.00917246	0.896148	m907	p-Anisic acid	Benzenoids
m173			0.00925603	0.895207	m513	Scolymoside	Phenylpropanoids and polyketides
m860	gamma-Glutamylcysteine	Amino acid derivatives	0.00950398	0.892416	m728	Sinapoyl aldehyde	Phenylpropanoids and polyketides
m126	Hypoxanthine	Organoheterocyclic compounds	0.00964884	0.890787	m631	L-3-Cyanoalanine	Amino acid derivatives
m42	Dehydroepiandrosterone	Lipids	0.00971849	0.890003	m917	Toluate	Benzenoids
m333			0.00982853	0.888766	m641
m631	L-3-Cyanoalanine	Amino acid derivatives	0.0101503	0.885149	m419
m140			0.010454	0.881738	m641
m440			0.0106615	0.879407	m540	Phosphohydroxypyruvic acid	Organic oxygen compounds
m184	Glycerol	Organic oxygen compounds	0.0107562	0.878344	m792	4-O-beta-D-Glucopyranosyl-D-mannose	Organic oxygen compounds
m88	D-Galactose	Organic oxygen compounds	0.010759	0.878313	m868	4-Hydroxybenzoic acid	Benzenoids
m28			0.011007	0.875531	m887	Gentisic acid	Benzenoids
m706	Parthenin	Other	0.0112048	0.873313	m448
m639	3-Dehydrosphinganine	Organic oxygen compounds	0.0112911	0.872345	m641
m36	Leucine	Amino acid derivatives	0.0113259	0.871955	m838	Malic acid	Organic acids and derivatives
m42	Dehydroepiandrosterone	Lipids	0.0113287	0.871923	m126	Hypoxanthine	Organoheterocyclic compounds
m350	Kaempferol-3-O-rutinoside	Phenylpropanoids and polyketides	0.0113928	0.871205	m810	3-(3-Hydroxyphenyl)propanoic acid	Phenylpropanoids and polyketides
m333			0.0114945	0.870066	m348	3,4-Dihydroxybenzaldehyde	Organic oxygen compounds
m140			0.0115864	0.869036	m875	Protocatechuic acid	Benzenoids
m465	threo-3-Hydroxy-D-aspartate	Amino acid derivatives	0.0117118	0.867632	m860	gamma-Glutamylcysteine	Amino acid derivatives
m88	D-Galactose	Organic oxygen compounds	0.0117536	0.867164	m540	Phosphohydroxypyruvic acid	Organic oxygen compounds
m486	1,2,3-Trihydroxybenzene	Benzenoids	0.0118176	0.866446	m893	Inosine	Nucleic acid derivatives
m866	1-Hexadecanol	Lipids	0.0120823	0.863484	m593
m88	D-Galactose	Organic oxygen compounds	0.0121115	0.863157	m513	Scolymoside	Phenylpropanoids and polyketides
m126	Hypoxanthine	Organoheterocyclic compounds	0.0122801	0.861272	m907	p-Anisic acid	Benzenoids
m29			0.0123442	0.860555	m766	6-Methoxymellein	Organoheterocyclic compounds
m813			0.0124124	0.859792	m907	p-Anisic acid	Benzenoids
m819	S-Lactoylglutathione	Organic acids and derivatives	0.0124793	0.859045	m753	Ortho-Hydroxyphenylacetic acid	Benzenoids
m140			0.0126562	0.857068	m448
m29			0.0127008	0.85657	m134	CMP	Nucleic acid derivatives
m175			0.0129139	0.854189	m350	Kaempferol-3-O-rutinoside	Phenylpropanoids and polyketides
m140			0.0130838	0.852292	m907	p-Anisic acid	Benzenoids
m36	Leucine	Amino acid derivatives	0.0131047	0.852059	m797	Isovitexin 2''-O-beta-D-glucoside	Phenylpropanoids and polyketides
m706	Parthenin	Other	0.0131493	0.851562	m614
m28			0.0132524	0.850412	m625
m813			0.0132649	0.850272	m875	Protocatechuic acid	Benzenoids
m625			0.0132886	0.850008	m350	Kaempferol-3-O-rutinoside	Phenylpropanoids and polyketides
m819	S-Lactoylglutathione	Organic acids and derivatives	0.0136271	0.846234	m614
m440			0.0137413	0.844961	m766	6-Methoxymellein	Organoheterocyclic compounds
m308	Kaempferide	Phenylpropanoids and polyketides	0.0137608	0.844744	m838	Malic acid	Organic acids and derivatives
m540	Phosphohydroxypyruvic acid	Organic oxygen compounds	0.0137733	0.844604	m448
m136	Valeric acid	Lipids	0.0138541	0.843705	m893	Inosine	Nucleic acid derivatives
m189			0.0139934	0.842154	m728	Sinapoyl aldehyde	Phenylpropanoids and polyketides
m384			0.0139934	0.842154	m448
m126	Hypoxanthine	Organoheterocyclic compounds	0.0140784	0.841208	m819	S-Lactoylglutathione	Organic acids and derivatives
m625			0.0141801	0.840076	m689
m543	Alantolactone	Lipids	0.0142678	0.8391	m448
m712			0.0143068	0.838666	m887	Gentisic acid	Benzenoids
m576			0.0144475	0.837101	m684
m173			0.0145199	0.836296	m244
m631	L-3-Cyanoalanine	Amino acid derivatives	0.014708	0.834206	m630	5-Hydroxy-L-tryptophan	Amino acid derivatives
m813			0.0147275	0.83399	m792	4-O-beta-D-Glucopyranosyl-D-mannose	Organic oxygen compounds
m712			0.0148305	0.832845	m815
m706	Parthenin	Other	0.0149322	0.831716	m641
m465	threo-3-Hydroxy-D-aspartate	Amino acid derivatives	0.0151231	0.829598	m792	4-O-beta-D-Glucopyranosyl-D-mannose	Organic oxygen compounds
m111	Taurine	Amino acid derivatives	0.0153891	0.826647	m838	Malic acid	Organic acids and derivatives
m618	Xanthurenic acid	Organoheterocyclic compounds	0.0154727	0.82572	m792	4-O-beta-D-Glucopyranosyl-D-mannose	Organic oxygen compounds
m392	Orientin	Phenylpropanoids and polyketides	0.0155061	0.82535	m175
m308	Kaempferide	Phenylpropanoids and polyketides	0.0155354	0.825026	m350	Kaempferol-3-O-rutinoside	Phenylpropanoids and polyketides
m28			0.0156036	0.824269	m689
m28			0.0157234	0.822942	m792	4-O-beta-D-Glucopyranosyl-D-mannose	Organic oxygen compounds
m684			0.0157485	0.822665	m845	dCMP	Nucleic acid derivatives
m333			0.0157833	0.822279	m875	Protocatechuic acid	Benzenoids
m631	L-3-Cyanoalanine	Amino acid derivatives	0.0157875	0.822233	m244
m42	Dehydroepiandrosterone	Lipids	0.0158209	0.821862	m543	Alantolactone	Lipids
m28			0.0159449	0.82049	m111	Taurine	Amino acid derivatives
m866	1-Hexadecanol	Lipids	0.0162917	0.816654	m448
m42	Dehydroepiandrosterone	Lipids	0.0163154	0.816392	m868	4-Hydroxybenzoic acid	Benzenoids
m689			0.0163252	0.816284	m792	4-O-beta-D-Glucopyranosyl-D-mannose	Organic oxygen compounds
m887	Gentisic acid	Benzenoids	0.0164477	0.814929	m414	2-Methyl-3-hydroxy-5-formylpyridine-4-carboxylate	Organoheterocyclic compounds
m98	2'-Deoxyguanosine	Nucleic acid derivatives	0.0165982	0.813267	m815
m392	Orientin	Phenylpropanoids and polyketides	0.0167249	0.811868	m907	p-Anisic acid	Benzenoids
m538	(S)-Norlaudanosoline	Organoheterocyclic compounds	0.0167625	0.811453	m797	Isovitexin 2''-O-beta-D-glucoside	Phenylpropanoids and polyketides
m126	Hypoxanthine	Organoheterocyclic compounds	0.016789	0.811161	m618	Xanthurenic acid	Organoheterocyclic compounds
m543	Alantolactone	Lipids	0.0167988	0.811053	m907	p-Anisic acid	Benzenoids
m126	Hypoxanthine	Organoheterocyclic compounds	0.017225	0.806352	m448
m111	Taurine	Amino acid derivatives	0.0173727	0.804725	m189
m384			0.0174994	0.80333	m244
m333			0.0175927	0.802302	m98	2'-Deoxyguanosine	Nucleic acid derivatives
m576			0.0176094	0.802118	m641
m36	Leucine	Amino acid derivatives	0.0176373	0.801812	m639	3-Dehydrosphinganine	Organic oxygen compounds
m414	2-Methyl-3-hydroxy-5-formylpyridine-4-carboxylate	Organoheterocyclic compounds	0.0177933	0.800095	m350	Kaempferol-3-O-rutinoside	Phenylpropanoids and polyketides
m625			0.0178783	0.799161	m728	Sinapoyl aldehyde	Phenylpropanoids and polyketides
m42	Dehydroepiandrosterone	Lipids	0.0179507	0.798365	m753	Ortho-Hydroxyphenylacetic acid	Benzenoids
m384			0.0179521	0.798349	m98	2'-Deoxyguanosine	Nucleic acid derivatives
m797	Isovitexin 2''-O-beta-D-glucoside	Phenylpropanoids and polyketides	0.0179549	0.798319	m821	Sedoheptulose 7-phosphate	Organic oxygen compounds
m189			0.0179674	0.798181	m179
m766	6-Methoxymellein	Organoheterocyclic compounds	0.0179939	0.79789	m375	Histamine	Organic nitrogen compounds
m766	6-Methoxymellein	Organoheterocyclic compounds	0.0180162	0.797645	m486	1,2,3-Trihydroxybenzene	Benzenoids
m220	13-L-Hydroperoxylinoleic acid	Lipids	0.018083	0.79691	m354
m392	Orientin	Phenylpropanoids and polyketides	0.0182042	0.795579	m350	Kaempferol-3-O-rutinoside	Phenylpropanoids and polyketides
m646			0.0183728	0.793729	m388
m465	threo-3-Hydroxy-D-aspartate	Amino acid derivatives	0.0184327	0.793071	m868	4-Hydroxybenzoic acid	Benzenoids
m631	L-3-Cyanoalanine	Amino acid derivatives	0.0185344	0.791956	m618	Xanthurenic acid	Organoheterocyclic compounds
m419			0.0186792	0.790367	m907	p-Anisic acid	Benzenoids
m813			0.0186987	0.790154	m179
m766	6-Methoxymellein	Organoheterocyclic compounds	0.018845	0.788551	m178
m269			0.0189369	0.787544	m893	Inosine	Nucleic acid derivatives
m813			0.0189564	0.78733	m618	Xanthurenic acid	Organoheterocyclic compounds
m111	Taurine	Amino acid derivatives	0.0191486	0.785226	m614
m173			0.0191709	0.784982	m220	13-L-Hydroperoxylinoleic acid	Lipids
m813			0.0191737	0.784951	m140
m269			0.0191807	0.784875	m639	3-Dehydrosphinganine	Organic oxygen compounds
m126	Hypoxanthine	Organoheterocyclic compounds	0.0192587	0.784022	m184	Glycerol	Organic oxygen compounds
m513	Scolymoside	Phenylpropanoids and polyketides	0.019359	0.782925	m625
m538	(S)-Norlaudanosoline	Organoheterocyclic compounds	0.01943	0.782148	m388
m308	Kaempferide	Phenylpropanoids and polyketides	0.0196306	0.779957	m641
m29			0.019671	0.779515	m348	3,4-Dihydroxybenzaldehyde	Organic oxygen compounds
m706	Parthenin	Other	0.0199168	0.776832	m875	Protocatechuic acid	Benzenoids
m646			0.0200443	0.775442	m845	dCMP	Nucleic acid derivatives
m513	Scolymoside	Phenylpropanoids and polyketides	0.0200471	0.775411	m543	Alantolactone	Lipids
m36	Leucine	Amino acid derivatives	0.0200513	0.775366	m863	Salicylic acid	Benzenoids
m440			0.0200652	0.775214	m819	S-Lactoylglutathione	Organic acids and derivatives
m269			0.0201251	0.774561	m689
m440			0.0202059	0.77368	m689
m189			0.020224	0.773483	m593
m388			0.0203215	0.772421	m810	3-(3-Hydroxyphenyl)propanoic acid	Phenylpropanoids and polyketides
m540	Phosphohydroxypyruvic acid	Organic oxygen compounds	0.0203466	0.772147	m618	Xanthurenic acid	Organoheterocyclic compounds
m308	Kaempferide	Phenylpropanoids and polyketides	0.0205067	0.770403	m753	Ortho-Hydroxyphenylacetic acid	Benzenoids
m766	6-Methoxymellein	Organoheterocyclic compounds	0.0205262	0.770191	m354
m111	Taurine	Amino acid derivatives	0.0205848	0.769555	m140
m819	S-Lactoylglutathione	Organic acids and derivatives	0.0206098	0.769282	m384
m838	Malic acid	Organic acids and derivatives	0.0206892	0.768418	m30
m868	4-Hydroxybenzoic acid	Benzenoids	0.0206976	0.768327	m618	Xanthurenic acid	Organoheterocyclic compounds
m178			0.0208021	0.767191	m593
m308	Kaempferide	Phenylpropanoids and polyketides	0.0208508	0.766661	m392	Orientin	Phenylpropanoids and polyketides
m189			0.0209344	0.765753	m863	Salicylic acid	Benzenoids
m540	Phosphohydroxypyruvic acid	Organic oxygen compounds	0.0212255	0.762592	m813
m269			0.0213787	0.76093	m728	Sinapoyl aldehyde	Phenylpropanoids and polyketides
m689			0.0213885	0.760824	m350	Kaempferol-3-O-rutinoside	Phenylpropanoids and polyketides
m220	13-L-Hydroperoxylinoleic acid	Lipids	0.0215654	0.758907	m797	Isovitexin 2''-O-beta-D-glucoside	Phenylpropanoids and polyketides
m543	Alantolactone	Lipids	0.0215765	0.758786	m684
m543	Alantolactone	Lipids	0.0216907	0.757549	m486	1,2,3-Trihydroxybenzene	Benzenoids
m860	gamma-Glutamylcysteine	Amino acid derivatives	0.0216963	0.757488	m348	3,4-Dihydroxybenzaldehyde	Organic oxygen compounds
m866	1-Hexadecanol	Lipids	0.0218551	0.755769	m630	5-Hydroxy-L-tryptophan	Amino acid derivatives
m111	Taurine	Amino acid derivatives	0.0218955	0.755332	m178
m797	Isovitexin 2''-O-beta-D-glucoside	Phenylpropanoids and polyketides	0.0221058	0.753057	m448
m414	2-Methyl-3-hydroxy-5-formylpyridine-4-carboxylate	Organoheterocyclic compounds	0.0222242	0.751778	m875	Protocatechuic acid	Benzenoids
m419			0.0224067	0.749807	m593
m630	5-Hydroxy-L-tryptophan	Amino acid derivatives	0.0225711	0.748033	m388
m308	Kaempferide	Phenylpropanoids and polyketides	0.0229583	0.74386	m140
m766	6-Methoxymellein	Organoheterocyclic compounds	0.0230614	0.74275	m543	Alantolactone	Lipids
m175			0.0231171	0.742151	m140
m917	Toluate	Benzenoids	0.0231408	0.741896	m348	3,4-Dihydroxybenzaldehyde	Organic oxygen compounds
m639	3-Dehydrosphinganine	Organic oxygen compounds	0.0231937	0.741326	m792	4-O-beta-D-Glucopyranosyl-D-mannose	Organic oxygen compounds
m111	Taurine	Amino acid derivatives	0.0232564	0.740652	m30
m819	S-Lactoylglutathione	Organic acids and derivatives	0.0234946	0.738092	m907	p-Anisic acid	Benzenoids
m419			0.0236548	0.736372	m614
m860	gamma-Glutamylcysteine	Amino acid derivatives	0.0236826	0.736073	m375	Histamine	Organic nitrogen compounds
m868	4-Hydroxybenzoic acid	Benzenoids	0.0237579	0.735266	m797	Isovitexin 2''-O-beta-D-glucoside	Phenylpropanoids and polyketides
m712			0.0238846	0.733907	m614
m126	Hypoxanthine	Organoheterocyclic compounds	0.023918	0.733549	m815
m178			0.0239487	0.73322	m348	3,4-Dihydroxybenzaldehyde	Organic oxygen compounds
m134	CMP	Nucleic acid derivatives	0.0241117	0.731474	m348	3,4-Dihydroxybenzaldehyde	Organic oxygen compounds
m140			0.0242342	0.730162	m728	Sinapoyl aldehyde	Phenylpropanoids and polyketides
m28			0.0242551	0.729938	m540	Phosphohydroxypyruvic acid	Organic oxygen compounds
m269			0.0243053	0.729402	m863	Salicylic acid	Benzenoids
m308	Kaempferide	Phenylpropanoids and polyketides	0.0243234	0.729208	m907	p-Anisic acid	Benzenoids
m706	Parthenin	Other	0.0243513	0.72891	m819	S-Lactoylglutathione	Organic acids and derivatives
m36	Leucine	Amino acid derivatives	0.0243582	0.728835	m625
m863	Salicylic acid	Benzenoids	0.0245031	0.727286	m98	2'-Deoxyguanosine	Nucleic acid derivatives
m173			0.024517	0.727137	m838	Malic acid	Organic acids and derivatives
m392	Orientin	Phenylpropanoids and polyketides	0.024634	0.725887	m414	2-Methyl-3-hydroxy-5-formylpyridine-4-carboxylate	Organoheterocyclic compounds
m792	4-O-beta-D-Glucopyranosyl-D-mannose	Organic oxygen compounds	0.0246814	0.725381	m244
m269			0.0247496	0.724652	m8
m465	threo-3-Hydroxy-D-aspartate	Amino acid derivatives	0.0247803	0.724325	m821	Sedoheptulose 7-phosphate	Organic oxygen compounds
m917	Toluate	Benzenoids	0.0247914	0.724206	m614
m140			0.0249154	0.722884	m810	3-(3-Hydroxyphenyl)propanoic acid	Phenylpropanoids and polyketides
m88	D-Galactose	Organic oxygen compounds	0.024999	0.721992	m639	3-Dehydrosphinganine	Organic oxygen compounds
m863	Salicylic acid	Benzenoids	0.0250477	0.721472	m753	Ortho-Hydroxyphenylacetic acid	Benzenoids
m384			0.0251034	0.720879	m140
m126	Hypoxanthine	Organoheterocyclic compounds	0.0252163	0.719676	m860	gamma-Glutamylcysteine	Amino acid derivatives
m845	dCMP	Nucleic acid derivatives	0.0252218	0.719617	m140
m639	3-Dehydrosphinganine	Organic oxygen compounds	0.0252218	0.719617	m917	Toluate	Benzenoids
m189			0.0252706	0.719098	m815
m689			0.0253555	0.718193	m486	1,2,3-Trihydroxybenzene	Benzenoids
m414	2-Methyl-3-hydroxy-5-formylpyridine-4-carboxylate	Organoheterocyclic compounds	0.0254879	0.716785	m419
m819	S-Lactoylglutathione	Organic acids and derivatives	0.0256717	0.714831	m618	Xanthurenic acid	Organoheterocyclic compounds
m819	S-Lactoylglutathione	Organic acids and derivatives	0.0258765	0.712656	m543	Alantolactone	Lipids
m631	L-3-Cyanoalanine	Amino acid derivatives	0.0259768	0.711592	m641
m36	Leucine	Amino acid derivatives	0.026045	0.710868	m630	5-Hydroxy-L-tryptophan	Amino acid derivatives
m766	6-Methoxymellein	Organoheterocyclic compounds	0.0260827	0.710469	m875	Protocatechuic acid	Benzenoids
m821	Sedoheptulose 7-phosphate	Organic oxygen compounds	0.0260882	0.71041	m907	p-Anisic acid	Benzenoids
m863	Salicylic acid	Benzenoids	0.0265423	0.705601	m821	Sedoheptulose 7-phosphate	Organic oxygen compounds
m269			0.0265855	0.705144	m540	Phosphohydroxypyruvic acid	Organic oxygen compounds
m348	3,4-Dihydroxybenzaldehyde	Organic oxygen compounds	0.0266008	0.704982	m48	Cytosine	Organoheterocyclic compounds
m821	Sedoheptulose 7-phosphate	Organic oxygen compounds	0.026612	0.704864	m140
m28			0.0266161	0.70482	m173
m98	2'-Deoxyguanosine	Nucleic acid derivatives	0.0266189	0.70479	m486	1,2,3-Trihydroxybenzene	Benzenoids
m448			0.0267137	0.703789	m753	Ortho-Hydroxyphenylacetic acid	Benzenoids
m576			0.0267596	0.703304	m797	Isovitexin 2''-O-beta-D-glucoside	Phenylpropanoids and polyketides
m538	(S)-Norlaudanosoline	Organoheterocyclic compounds	0.0269936	0.700833	m350	Kaempferol-3-O-rutinoside	Phenylpropanoids and polyketides
m388			0.0270689	0.700039	m875	Protocatechuic acid	Benzenoids
m392	Orientin	Phenylpropanoids and polyketides	0.0271037	0.699672	m821	Sedoheptulose 7-phosphate	Organic oxygen compounds
m819	S-Lactoylglutathione	Organic acids and derivatives	0.0272276	0.698365	m414	2-Methyl-3-hydroxy-5-formylpyridine-4-carboxylate	Organoheterocyclic compounds
m706	Parthenin	Other	0.0272458	0.698174	m48	Cytosine	Organoheterocyclic compounds
m639	3-Dehydrosphinganine	Organic oxygen compounds	0.0272471	0.698159	m388
m42	Dehydroepiandrosterone	Lipids	0.0275494	0.694977	m797	Isovitexin 2''-O-beta-D-glucoside	Phenylpropanoids and polyketides
m639	3-Dehydrosphinganine	Organic oxygen compounds	0.0276344	0.694083	m98	2'-Deoxyguanosine	Nucleic acid derivatives
m819	S-Lactoylglutathione	Organic acids and derivatives	0.0276859	0.693541	m646
m706	Parthenin	Other	0.0276943	0.693453	m893	Inosine	Nucleic acid derivatives
m813			0.0278378	0.691946	m175
m354			0.0280091	0.690147	m875	Protocatechuic acid	Benzenoids
m189			0.0280272	0.689957	m639	3-Dehydrosphinganine	Organic oxygen compounds
m838	Malic acid	Organic acids and derivatives	0.0280982	0.689212	m815
m625			0.0280982	0.689212	m863	Salicylic acid	Benzenoids
m419			0.028101	0.689183	m753	Ortho-Hydroxyphenylacetic acid	Benzenoids
m639	3-Dehydrosphinganine	Organic oxygen compounds	0.0281414	0.688759	m179
m838	Malic acid	Organic acids and derivatives	0.0281526	0.688643	m384
m134	CMP	Nucleic acid derivatives	0.0281693	0.688467	m98	2'-Deoxyguanosine	Nucleic acid derivatives
m88	D-Galactose	Organic oxygen compounds	0.0282793	0.687314	m625
m36	Leucine	Amino acid derivatives	0.0284116	0.685928	m348	3,4-Dihydroxybenzaldehyde	Organic oxygen compounds
m348	3,4-Dihydroxybenzaldehyde	Organic oxygen compounds	0.0284451	0.685578	m30
m576			0.0287585	0.682301	m30
m48	Cytosine	Organoheterocyclic compounds	0.0288393	0.681457	m593
m36	Leucine	Amino acid derivatives	0.0289396	0.68041	m140
m465	threo-3-Hydroxy-D-aspartate	Amino acid derivatives	0.0289855	0.67993	m838	Malic acid	Organic acids and derivatives
m348	3,4-Dihydroxybenzaldehyde	Organic oxygen compounds	0.0290036	0.679741	m893	Inosine	Nucleic acid derivatives
m178			0.0290677	0.679073	m419
m21			0.0292725	0.676938	m348	3,4-Dihydroxybenzaldehyde	Organic oxygen compounds
m625			0.0292878	0.676779	m348	3,4-Dihydroxybenzaldehyde	Organic oxygen compounds
m28			0.0293714	0.675909	m388
m178			0.0294828	0.674749	m244
m30			0.0296681	0.672822	m48	Cytosine	Organoheterocyclic compounds
m917	Toluate	Benzenoids	0.0297321	0.672157	m486	1,2,3-Trihydroxybenzene	Benzenoids
m538	(S)-Norlaudanosoline	Organoheterocyclic compounds	0.0297558	0.671911	m907	p-Anisic acid	Benzenoids
m126	Hypoxanthine	Organoheterocyclic compounds	0.0298505	0.670927	m513	Scolymoside	Phenylpropanoids and polyketides
m639	3-Dehydrosphinganine	Organic oxygen compounds	0.0302433	0.666854	m134	CMP	Nucleic acid derivatives
m538	(S)-Norlaudanosoline	Organoheterocyclic compounds	0.0303088	0.666176	m140
m126	Hypoxanthine	Organoheterocyclic compounds	0.0303799	0.665441	m792	4-O-beta-D-Glucopyranosyl-D-mannose	Organic oxygen compounds
m244			0.0304411	0.664807	m448
m111	Taurine	Amino acid derivatives	0.0304774	0.664432	m821	Sedoheptulose 7-phosphate	Organic oxygen compounds
m792	4-O-beta-D-Glucopyranosyl-D-mannose	Organic oxygen compounds	0.0304969	0.664231	m354
m706	Parthenin	Other	0.0306306	0.662848	m813
m175			0.0306334	0.66282	m354
m42	Dehydroepiandrosterone	Lipids	0.0306821	0.662316	m614
m184	Glycerol	Organic oxygen compounds	0.0307852	0.661252	m875	Protocatechuic acid	Benzenoids
m333			0.0308702	0.660375	m630	5-Hydroxy-L-tryptophan	Amino acid derivatives
m712			0.0309746	0.659298	m907	p-Anisic acid	Benzenoids
m866	1-Hexadecanol	Lipids	0.0310317	0.658709	m689
m440			0.0310345	0.65868	m639	3-Dehydrosphinganine	Organic oxygen compounds
m392	Orientin	Phenylpropanoids and polyketides	0.0310638	0.658379	m21
m712			0.0311153	0.657848	m220	13-L-Hydroperoxylinoleic acid	Lipids
m178			0.03121	0.656872	m646
m819	S-Lactoylglutathione	Organic acids and derivatives	0.0314148	0.654766	m220	13-L-Hydroperoxylinoleic acid	Lipids
m348	3,4-Dihydroxybenzaldehyde	Organic oxygen compounds	0.031536	0.65352	m907	p-Anisic acid	Benzenoids
m868	4-Hydroxybenzoic acid	Benzenoids	0.0315638	0.653234	m175
m576			0.0318438	0.650361	m354
m863	Salicylic acid	Benzenoids	0.0319706	0.649061	m350	Kaempferol-3-O-rutinoside	Phenylpropanoids and polyketides
m819	S-Lactoylglutathione	Organic acids and derivatives	0.0320347	0.648405	m866	1-Hexadecanol	Lipids
m631	L-3-Cyanoalanine	Amino acid derivatives	0.0322241	0.646466	m821	Sedoheptulose 7-phosphate	Organic oxygen compounds
m136	Valeric acid	Lipids	0.0323871	0.6448	m134	CMP	Nucleic acid derivatives
m184	Glycerol	Organic oxygen compounds	0.0324247	0.644416	m354
m308	Kaempferide	Phenylpropanoids and polyketides	0.0324456	0.644203	m766	6-Methoxymellein	Organoheterocyclic compounds
m414	2-Methyl-3-hydroxy-5-formylpyridine-4-carboxylate	Organoheterocyclic compounds	0.0326406	0.642212	m810	3-(3-Hydroxyphenyl)propanoic acid	Phenylpropanoids and polyketides
m753	Ortho-Hydroxyphenylacetic acid	Benzenoids	0.0327283	0.641317	m815
m126	Hypoxanthine	Organoheterocyclic compounds	0.0327353	0.641246	m684
m269			0.0327687	0.640905	m140
m543	Alantolactone	Lipids	0.0328774	0.639798	m815
m868	4-Hydroxybenzoic acid	Benzenoids	0.0331142	0.637389	m179
m173			0.0331406	0.63712	m392	Orientin	Phenylpropanoids and polyketides
m30			0.0331769	0.636751	m98	2'-Deoxyguanosine	Nucleic acid derivatives
m513	Scolymoside	Phenylpropanoids and polyketides	0.0331978	0.636539	m845	dCMP	Nucleic acid derivatives
m639	3-Dehydrosphinganine	Organic oxygen compounds	0.0333036	0.635464	m815
m538	(S)-Norlaudanosoline	Organoheterocyclic compounds	0.0336282	0.632171	m712
m625			0.0337535	0.630901	m48	Cytosine	Organoheterocyclic compounds
m819	S-Lactoylglutathione	Organic acids and derivatives	0.0338552	0.629872	m350	Kaempferol-3-O-rutinoside	Phenylpropanoids and polyketides
m269			0.0339068	0.629351	m179
m614			0.0339458	0.628956	m244
m29			0.0340043	0.628365	m111	Taurine	Amino acid derivatives
m860	gamma-Glutamylcysteine	Amino acid derivatives	0.0341658	0.626732	m140
m184	Glycerol	Organic oxygen compounds	0.0341686	0.626704	m614
m29			0.0341826	0.626564	m308	Kaempferide	Phenylpropanoids and polyketides
m419			0.0345015	0.623347	m244
m126	Hypoxanthine	Organoheterocyclic compounds	0.0345935	0.622421	m845	dCMP	Nucleic acid derivatives
m220	13-L-Hydroperoxylinoleic acid	Lipids	0.0346673	0.621678	m845	dCMP	Nucleic acid derivatives
m36	Leucine	Amino acid derivatives	0.0346868	0.621482	m440
m189			0.0347272	0.621076	m810	3-(3-Hydroxyphenyl)propanoic acid	Phenylpropanoids and polyketides
m860	gamma-Glutamylcysteine	Amino acid derivatives	0.0347397	0.62095	m593
m797	Isovitexin 2''-O-beta-D-glucoside	Phenylpropanoids and polyketides	0.0348874	0.619465	m486	1,2,3-Trihydroxybenzene	Benzenoids
m614			0.0350754	0.617578	m907	p-Anisic acid	Benzenoids
m136	Valeric acid	Lipids	0.0350852	0.61748	m815
m766	6-Methoxymellein	Organoheterocyclic compounds	0.0352147	0.616181	m887	Gentisic acid	Benzenoids
m712			0.0352509	0.615818	m540	Phosphohydroxypyruvic acid	Organic oxygen compounds
m813			0.0352969	0.615357	m893	Inosine	Nucleic acid derivatives
m540	Phosphohydroxypyruvic acid	Organic oxygen compounds	0.0353136	0.61519	m593
m513	Scolymoside	Phenylpropanoids and polyketides	0.0355643	0.612681	m350	Kaempferol-3-O-rutinoside	Phenylpropanoids and polyketides
m189			0.0357468	0.610858	m8
m29			0.0359028	0.609301	m184	Glycerol	Organic oxygen compounds
m30			0.0359572	0.608759	m810	3-(3-Hydroxyphenyl)propanoic acid	Phenylpropanoids and polyketides
m618	Xanthurenic acid	Organoheterocyclic compounds	0.0359655	0.608676	m753	Ortho-Hydroxyphenylacetic acid	Benzenoids
m28			0.0359655	0.608676	m486	1,2,3-Trihydroxybenzene	Benzenoids
m184	Glycerol	Organic oxygen compounds	0.0361146	0.607191	m543	Alantolactone	Lipids
m813			0.0361619	0.606719	m384
m384			0.0361953	0.606386	m30
m860	gamma-Glutamylcysteine	Amino acid derivatives	0.0362942	0.605402	m646
m863	Salicylic acid	Benzenoids	0.0363068	0.605278	m893	Inosine	Nucleic acid derivatives
m618	Xanthurenic acid	Organoheterocyclic compounds	0.0364001	0.60435	m350	Kaempferol-3-O-rutinoside	Phenylpropanoids and polyketides
m866	1-Hexadecanol	Lipids	0.036453	0.603824	m618	Xanthurenic acid	Organoheterocyclic compounds
m42	Dehydroepiandrosterone	Lipids	0.0365032	0.603326	m540	Phosphohydroxypyruvic acid	Organic oxygen compounds
m631	L-3-Cyanoalanine	Amino acid derivatives	0.0365352	0.603008	m917	Toluate	Benzenoids
m29			0.0365742	0.602621	m712
m173			0.0366383	0.601985	m860	gamma-Glutamylcysteine	Amino acid derivatives
m189			0.0366494	0.601874	m414	2-Methyl-3-hydroxy-5-formylpyridine-4-carboxylate	Organoheterocyclic compounds
m189			0.0366703	0.601667	m631	L-3-Cyanoalanine	Amino acid derivatives
m136	Valeric acid	Lipids	0.0367024	0.60135	m414	2-Methyl-3-hydroxy-5-formylpyridine-4-carboxylate	Organoheterocyclic compounds
m543	Alantolactone	Lipids	0.0367762	0.600618	m792	4-O-beta-D-Glucopyranosyl-D-mannose	Organic oxygen compounds
m392	Orientin	Phenylpropanoids and polyketides	0.0368152	0.600231	m815
m42	Dehydroepiandrosterone	Lipids	0.036864	0.599748	m813
m36	Leucine	Amino acid derivatives	0.0369378	0.599017	m689
m538	(S)-Norlaudanosoline	Organoheterocyclic compounds	0.037098	0.597433	m868	4-Hydroxybenzoic acid	Benzenoids
m173			0.0372707	0.595726	m684
m819	S-Lactoylglutathione	Organic acids and derivatives	0.0373445	0.594997	m860	gamma-Glutamylcysteine	Amino acid derivatives
m513	Scolymoside	Phenylpropanoids and polyketides	0.0374866	0.593596	m917	Toluate	Benzenoids
m136	Valeric acid	Lipids	0.0375367	0.593102	m375	Histamine	Organic nitrogen compounds
m48	Cytosine	Organoheterocyclic compounds	0.0375674	0.5928	m893	Inosine	Nucleic acid derivatives
m111	Taurine	Amino acid derivatives	0.0376259	0.592224	m448
m269			0.0376969	0.591524	m513	Scolymoside	Phenylpropanoids and polyketides
m887	Gentisic acid	Benzenoids	0.0377192	0.591305	m220	13-L-Hydroperoxylinoleic acid	Lipids
m614			0.0378766	0.589757	m8
m42	Dehydroepiandrosterone	Lipids	0.0379184	0.589346	m269
m42	Dehydroepiandrosterone	Lipids	0.037956	0.588977	m863	Salicylic acid	Benzenoids
m625			0.0381051	0.587514	m220	13-L-Hydroperoxylinoleic acid	Lipids
m333			0.0382903	0.585697	m48	Cytosine	Organoheterocyclic compounds
m354			0.0383711	0.584906	m728	Sinapoyl aldehyde	Phenylpropanoids and polyketides
m845	dCMP	Nucleic acid derivatives	0.0383906	0.584715	m350	Kaempferol-3-O-rutinoside	Phenylpropanoids and polyketides
m184	Glycerol	Organic oxygen compounds	0.0384811	0.583829	m269
m797	Isovitexin 2''-O-beta-D-glucoside	Phenylpropanoids and polyketides	0.0386288	0.582386	m593
m28			0.0386699	0.581984	m706	Parthenin	Other
m375	Histamine	Organic nitrogen compounds	0.038672	0.581964	m48	Cytosine	Organoheterocyclic compounds
m126	Hypoxanthine	Organoheterocyclic compounds	0.0386901	0.581787	m887	Gentisic acid	Benzenoids
m126	Hypoxanthine	Organoheterocyclic compounds	0.0389993	0.57877	m486	1,2,3-Trihydroxybenzene	Benzenoids
m184	Glycerol	Organic oxygen compounds	0.0390286	0.578485	m753	Ortho-Hydroxyphenylacetic acid	Benzenoids
m134	CMP	Nucleic acid derivatives	0.0390885	0.577902	m333
m388			0.0391846	0.576966	m907	p-Anisic acid	Benzenoids
m392	Orientin	Phenylpropanoids and polyketides	0.0392292	0.576533	m576
m8			0.0392626	0.576208	m140
m333			0.0393866	0.575003	m821	Sedoheptulose 7-phosphate	Organic oxygen compounds
m29			0.0394548	0.57434	m860	gamma-Glutamylcysteine	Amino acid derivatives
m36	Leucine	Amino acid derivatives	0.0396693	0.572259	m486	1,2,3-Trihydroxybenzene	Benzenoids
m244			0.0397181	0.571787	m815
m465	threo-3-Hydroxy-D-aspartate	Amino acid derivatives	0.0398574	0.570438	m350	Kaempferol-3-O-rutinoside	Phenylpropanoids and polyketides
m184	Glycerol	Organic oxygen compounds	0.0398755	0.570263	m414	2-Methyl-3-hydroxy-5-formylpyridine-4-carboxylate	Organoheterocyclic compounds
m631	L-3-Cyanoalanine	Amino acid derivatives	0.0400343	0.568727	m448
m173			0.0401582	0.56753	m815
m173			0.0403212	0.565957	m543	Alantolactone	Lipids
m269			0.0403602	0.565581	m30
m126	Hypoxanthine	Organoheterocyclic compounds	0.0404675	0.564548	m875	Protocatechuic acid	Benzenoids
m29			0.0407614	0.561721	m8
m28			0.0407864	0.56148	m868	4-Hydroxybenzoic acid	Benzenoids
m712			0.0408004	0.561347	m845	dCMP	Nucleic acid derivatives
m392	Orientin	Phenylpropanoids and polyketides	0.0410274	0.559168	m689
m384			0.0410971	0.558501	m815
m860	gamma-Glutamylcysteine	Amino acid derivatives	0.0411333	0.558154	m543	Alantolactone	Lipids
m140			0.0411737	0.557767	m893	Inosine	Nucleic acid derivatives
m639	3-Dehydrosphinganine	Organic oxygen compounds	0.0413339	0.556234	m540	Phosphohydroxypyruvic acid	Organic oxygen compounds
m639	3-Dehydrosphinganine	Organic oxygen compounds	0.0413603	0.555981	m414	2-Methyl-3-hydroxy-5-formylpyridine-4-carboxylate	Organoheterocyclic compounds
m126	Hypoxanthine	Organoheterocyclic compounds	0.0415818	0.553866	m630	5-Hydroxy-L-tryptophan	Amino acid derivatives
m821	Sedoheptulose 7-phosphate	Organic oxygen compounds	0.0416152	0.553547	m753	Ortho-Hydroxyphenylacetic acid	Benzenoids
m136	Valeric acid	Lipids	0.0417295	0.552458	m388
m639	3-Dehydrosphinganine	Organic oxygen compounds	0.0420624	0.54929	m838	Malic acid	Organic acids and derivatives
m543	Alantolactone	Lipids	0.0421042	0.548893	m893	Inosine	Nucleic acid derivatives
m513	Scolymoside	Phenylpropanoids and polyketides	0.0421891	0.548086	m48	Cytosine	Organoheterocyclic compounds
m111	Taurine	Amino acid derivatives	0.0422281	0.547716	m860	gamma-Glutamylcysteine	Amino acid derivatives
m887	Gentisic acid	Benzenoids	0.0424496	0.545616	m543	Alantolactone	Lipids
m30			0.042497	0.545168	m388
m354			0.0425875	0.544311	m907	p-Anisic acid	Benzenoids
m712			0.0426265	0.543942	m646
m28			0.0427073	0.543178	m815
m625			0.0427965	0.542336	m448
m189			0.0428006	0.542297	m134	CMP	Nucleic acid derivatives
m706	Parthenin	Other	0.0428236	0.542079	m821	Sedoheptulose 7-phosphate	Organic oxygen compounds
m543	Alantolactone	Lipids	0.042933	0.541048	m630	5-Hydroxy-L-tryptophan	Amino acid derivatives
m639	3-Dehydrosphinganine	Organic oxygen compounds	0.042958	0.540811	m220	13-L-Hydroperoxylinoleic acid	Lipids
m48	Cytosine	Organoheterocyclic compounds	0.0430026	0.540391	m486	1,2,3-Trihydroxybenzene	Benzenoids
m88	D-Galactose	Organic oxygen compounds	0.0430402	0.540036	m917	Toluate	Benzenoids
m486	1,2,3-Trihydroxybenzene	Benzenoids	0.0430695	0.539761	m728	Sinapoyl aldehyde	Phenylpropanoids and polyketides
m375	Histamine	Organic nitrogen compounds	0.04344	0.536276	m8
m917	Toluate	Benzenoids	0.0434414	0.536262	m813
m98	2'-Deoxyguanosine	Nucleic acid derivatives	0.0436197	0.534589	m728	Sinapoyl aldehyde	Phenylpropanoids and polyketides
m625			0.0436406	0.534394	m684
m543	Alantolactone	Lipids	0.0440097	0.530939	m875	Protocatechuic acid	Benzenoids
m88	D-Galactose	Organic oxygen compounds	0.044142	0.529703	m111	Taurine	Amino acid derivatives
m631	L-3-Cyanoalanine	Amino acid derivatives	0.0441518	0.529612	m875	Protocatechuic acid	Benzenoids
m819	S-Lactoylglutathione	Organic acids and derivatives	0.0442409	0.52878	m178
m36	Leucine	Amino acid derivatives	0.0442423	0.528767	m350	Kaempferol-3-O-rutinoside	Phenylpropanoids and polyketides
m887	Gentisic acid	Benzenoids	0.0442911	0.528313	m333
m838	Malic acid	Organic acids and derivatives	0.0444624	0.526717	m630	5-Hydroxy-L-tryptophan	Amino acid derivatives
m706	Parthenin	Other	0.0444819	0.526536	m917	Toluate	Benzenoids
m576			0.0447006	0.524503	m21
m178			0.0447103	0.524412	m810	3-(3-Hydroxyphenyl)propanoic acid	Phenylpropanoids and polyketides
m184	Glycerol	Organic oxygen compounds	0.044865	0.522978	m813
m513	Scolymoside	Phenylpropanoids and polyketides	0.0449262	0.522409	m414	2-Methyl-3-hydroxy-5-formylpyridine-4-carboxylate	Organoheterocyclic compounds
m126	Hypoxanthine	Organoheterocyclic compounds	0.0451031	0.520771	m766	6-Methoxymellein	Organoheterocyclic compounds
m136	Valeric acid	Lipids	0.045138	0.520449	m8
m646			0.0455712	0.51645	m8
m184	Glycerol	Organic oxygen compounds	0.0455754	0.516411	m576
m111	Taurine	Amino acid derivatives	0.0456993	0.51527	m868	4-Hydroxybenzoic acid	Benzenoids
m887	Gentisic acid	Benzenoids	0.0457871	0.514463	m48	Cytosine	Organoheterocyclic compounds
m792	4-O-beta-D-Glucopyranosyl-D-mannose	Organic oxygen compounds	0.0460866	0.511713	m486	1,2,3-Trihydroxybenzene	Benzenoids
m392	Orientin	Phenylpropanoids and polyketides	0.0464125	0.508729	m419
m308	Kaempferide	Phenylpropanoids and polyketides	0.0464236	0.508627	m388
m30			0.0464529	0.508359	m753	Ortho-Hydroxyphenylacetic acid	Benzenoids
m220	13-L-Hydroperoxylinoleic acid	Lipids	0.0465504	0.507469	m350	Kaempferol-3-O-rutinoside	Phenylpropanoids and polyketides
m419			0.0467621	0.505538	m140
m36	Leucine	Amino acid derivatives	0.0467858	0.505322	m308	Kaempferide	Phenylpropanoids and polyketides
m28			0.0470129	0.503256	m375	Histamine	Organic nitrogen compounds
m845	dCMP	Nucleic acid derivatives	0.0472134	0.501434	m48	Cytosine	Organoheterocyclic compounds
m173			0.0472469	0.501131	m350	Kaempferol-3-O-rutinoside	Phenylpropanoids and polyketides
m576			0.0473653	0.500058	m98	2'-Deoxyguanosine	Nucleic acid derivatives
m175			0.0474642	0.499162	m333
m868	4-Hydroxybenzoic acid	Benzenoids	0.0475394	0.498481	m845	dCMP	Nucleic acid derivatives
m178			0.0475547	0.498343	m140
m641			0.047609	0.497852	m893	Inosine	Nucleic acid derivatives
m863	Salicylic acid	Benzenoids	0.0477469	0.496606	m813
m646			0.0477469	0.496606	m350	Kaempferol-3-O-rutinoside	Phenylpropanoids and polyketides
m766	6-Methoxymellein	Organoheterocyclic compounds	0.0478222	0.495927	m244
m414	2-Methyl-3-hydroxy-5-formylpyridine-4-carboxylate	Organoheterocyclic compounds	0.0478277	0.495877	m30
m838	Malic acid	Organic acids and derivatives	0.0480798	0.493606	m893	Inosine	Nucleic acid derivatives
m173			0.0481216	0.49323	m614
m126	Hypoxanthine	Organoheterocyclic compounds	0.0482651	0.49194	m821	Sedoheptulose 7-phosphate	Organic oxygen compounds
m792	4-O-beta-D-Glucopyranosyl-D-mannose	Organic oxygen compounds	0.048293	0.49169	m641
m350	Kaempferol-3-O-rutinoside	Phenylpropanoids and polyketides	0.048325	0.491402	m388
m815			0.0487345	0.487734	m893	Inosine	Nucleic acid derivatives
m28			0.048839	0.4868	m350	Kaempferol-3-O-rutinoside	Phenylpropanoids and polyketides
m440			0.0489741	0.485594	m448
m631	L-3-Cyanoalanine	Amino acid derivatives	0.0489964	0.485395	m375	Histamine	Organic nitrogen compounds
m29			0.0489964	0.485395	m630	5-Hydroxy-L-tryptophan	Amino acid derivatives
m766	6-Methoxymellein	Organoheterocyclic compounds	0.0490368	0.485035	m753	Ortho-Hydroxyphenylacetic acid	Benzenoids
m179			0.0494226	0.481602	m348	3,4-Dihydroxybenzaldehyde	Organic oxygen compounds
m173			0.0494561	0.481306	m728	Sinapoyl aldehyde	Phenylpropanoids and polyketides
m36	Leucine	Amino acid derivatives	0.0494881	0.481021	m684
m220	13-L-Hydroperoxylinoleic acid	Lipids	0.049502	0.480898	m810	3-(3-Hydroxyphenyl)propanoic acid	Phenylpropanoids and polyketides
m173			0.0495731	0.480268	m134	CMP	Nucleic acid derivatives
m838	Malic acid	Organic acids and derivatives	0.0495898	0.480119	m350	Kaempferol-3-O-rutinoside	Phenylpropanoids and polyketides
m36	Leucine	Amino acid derivatives	0.0496009	0.480021	m384
m173			0.049704	0.479107	m179
m308	Kaempferide	Phenylpropanoids and polyketides	0.0501107	0.475513	m917	Toluate	Benzenoids
m136	Valeric acid	Lipids	0.0501233	0.475402	m21
m625			0.0502069	0.474666	m333
m414	2-Methyl-3-hydroxy-5-formylpyridine-4-carboxylate	Organoheterocyclic compounds	0.0503141	0.473721	m98	2'-Deoxyguanosine	Nucleic acid derivatives
m543	Alantolactone	Lipids	0.0503698	0.473231	m821	Sedoheptulose 7-phosphate	Organic oxygen compounds
m384			0.0504297	0.472704	m414	2-Methyl-3-hydroxy-5-formylpyridine-4-carboxylate	Organoheterocyclic compounds
m175			0.0504562	0.472472	m875	Protocatechuic acid	Benzenoids
m392	Orientin	Phenylpropanoids and polyketides	0.0505286	0.471836	m134	CMP	Nucleic acid derivatives
m136	Valeric acid	Lipids	0.0505941	0.471261	m540	Phosphohydroxypyruvic acid	Organic oxygen compounds
m813			0.0507807	0.469624	m868	4-Hydroxybenzoic acid	Benzenoids
m384			0.050817	0.469307	m543	Alantolactone	Lipids
m917	Toluate	Benzenoids	0.0508657	0.46888	m630	5-Hydroxy-L-tryptophan	Amino acid derivatives
m513	Scolymoside	Phenylpropanoids and polyketides	0.0509618	0.46804	m753	Ortho-Hydroxyphenylacetic acid	Benzenoids
m111	Taurine	Amino acid derivatives	0.0510148	0.467577	m269
m540	Phosphohydroxypyruvic acid	Organic oxygen compounds	0.0510398	0.467358	m30
m543	Alantolactone	Lipids	0.0510579	0.4672	m350	Kaempferol-3-O-rutinoside	Phenylpropanoids and polyketides
m631	L-3-Cyanoalanine	Amino acid derivatives	0.0511373	0.466507	m819	S-Lactoylglutathione	Organic acids and derivatives
m419			0.0512418	0.465595	m543	Alantolactone	Lipids
m220	13-L-Hydroperoxylinoleic acid	Lipids	0.0513045	0.465049	m486	1,2,3-Trihydroxybenzene	Benzenoids
m88	D-Galactose	Organic oxygen compounds	0.0513894	0.464309	m354
m392	Orientin	Phenylpropanoids and polyketides	0.0514842	0.463485	m244
m813			0.0517251	0.461392	m646
m576			0.0518533	0.460282	m414	2-Methyl-3-hydroxy-5-formylpyridine-4-carboxylate	Organoheterocyclic compounds
m189			0.0519327	0.459594	m178
m540	Phosphohydroxypyruvic acid	Organic oxygen compounds	0.0520497	0.458582	m815
m308	Kaempferide	Phenylpropanoids and polyketides	0.0522531	0.456826	m815
m29			0.0524397	0.455217	m576
m36	Leucine	Amino acid derivatives	0.0524759	0.454905	m907	p-Anisic acid	Benzenoids
m173			0.0525122	0.454594	m354
m126	Hypoxanthine	Organoheterocyclic compounds	0.0525428	0.45433	m893	Inosine	Nucleic acid derivatives
m28			0.0525609	0.454175	m810	3-(3-Hydroxyphenyl)propanoic acid	Phenylpropanoids and polyketides
m178			0.0529022	0.451246	m792	4-O-beta-D-Glucopyranosyl-D-mannose	Organic oxygen compounds
m868	4-Hydroxybenzoic acid	Benzenoids	0.053022	0.45022	m630	5-Hydroxy-L-tryptophan	Amino acid derivatives
m766	6-Methoxymellein	Organoheterocyclic compounds	0.0530679	0.449827	m614
m173			0.0531264	0.449327	m810	3-(3-Hydroxyphenyl)propanoic acid	Phenylpropanoids and polyketides
m29			0.0531432	0.449184	m868	4-Hydroxybenzoic acid	Benzenoids
m175			0.0532643	0.448149	m689
m630	5-Hydroxy-L-tryptophan	Amino acid derivatives	0.0533312	0.447579	m646
m887	Gentisic acid	Benzenoids	0.0534162	0.446854	m350	Kaempferol-3-O-rutinoside	Phenylpropanoids and polyketides
m36	Leucine	Amino acid derivatives	0.0536014	0.445277	m42	Dehydroepiandrosterone	Lipids
m684			0.0536056	0.445242	m8
m175			0.0538396	0.443255	m646
m136	Valeric acid	Lipids	0.0540876	0.441155	m48	Cytosine	Organoheterocyclic compounds
m28			0.0541252	0.440837	m863	Salicylic acid	Benzenoids
m140			0.0541363	0.440743	m350	Kaempferol-3-O-rutinoside	Phenylpropanoids and polyketides
m42	Dehydroepiandrosterone	Lipids	0.054901	0.434305	m21
m866	1-Hexadecanol	Lipids	0.0549498	0.433896	m350	Kaempferol-3-O-rutinoside	Phenylpropanoids and polyketides
m36	Leucine	Amino acid derivatives	0.0550654	0.432928	m845	dCMP	Nucleic acid derivatives
m111	Taurine	Amino acid derivatives	0.0554276	0.429904	m728	Sinapoyl aldehyde	Phenylpropanoids and polyketides
m28			0.0555627	0.428779	m684
m819	S-Lactoylglutathione	Organic acids and derivatives	0.0556031	0.428443	m797	Isovitexin 2''-O-beta-D-glucoside	Phenylpropanoids and polyketides
m440			0.0557535	0.427192	m178
m689			0.0559026	0.425956	m140
m136	Valeric acid	Lipids	0.0560822	0.424468	m308	Kaempferide	Phenylpropanoids and polyketides
m308	Kaempferide	Phenylpropanoids and polyketides	0.056209	0.42342	m384
m440			0.056287	0.422776	m333
m538	(S)-Norlaudanosoline	Organoheterocyclic compounds	0.0564138	0.42173	m348	3,4-Dihydroxybenzaldehyde	Organic oxygen compounds
m419			0.0564848	0.421145	m48	Cytosine	Organoheterocyclic compounds
m543	Alantolactone	Lipids	0.0565795	0.420365	m845	dCMP	Nucleic acid derivatives
m189			0.0567369	0.419072	m684
m866	1-Hexadecanol	Lipids	0.0568177	0.418409	m333
m134	CMP	Nucleic acid derivatives	0.0568706	0.417974	m8
m392	Orientin	Phenylpropanoids and polyketides	0.0568887	0.417826	m384
m863	Salicylic acid	Benzenoids	0.057145	0.415728	m486	1,2,3-Trihydroxybenzene	Benzenoids
m21			0.0571562	0.415637	m244
m88	D-Galactose	Organic oxygen compounds	0.0571743	0.415489	m819	S-Lactoylglutathione	Organic acids and derivatives
m8			0.0573414	0.414125	m641
m88	D-Galactose	Organic oxygen compounds	0.0574097	0.413568	m630	5-Hydroxy-L-tryptophan	Amino acid derivatives
m175			0.0574362	0.413353	m614
m388			0.0574571	0.413183	m448
m614			0.0574807	0.41299	m593
m625			0.0576005	0.412015	m866	1-Hexadecanol	Lipids
m179			0.0578735	0.409799	m98	2'-Deoxyguanosine	Nucleic acid derivatives
m440			0.0579947	0.408818	m543	Alantolactone	Lipids
m220	13-L-Hydroperoxylinoleic acid	Lipids	0.0581048	0.407928	m419
m860	gamma-Glutamylcysteine	Amino acid derivatives	0.058109	0.407894	m179
m28			0.0581828	0.407297	m48	Cytosine	Organoheterocyclic compounds
m706	Parthenin	Other	0.0582197	0.406999	m8
m136	Valeric acid	Lipids	0.0582343	0.406881	m614
m88	D-Galactose	Organic oxygen compounds	0.0582552	0.406713	m486	1,2,3-Trihydroxybenzene	Benzenoids
m538	(S)-Norlaudanosoline	Organoheterocyclic compounds	0.0585199	0.404581	m792	4-O-beta-D-Glucopyranosyl-D-mannose	Organic oxygen compounds
m392	Orientin	Phenylpropanoids and polyketides	0.0587734	0.402545	m30
m819	S-Lactoylglutathione	Organic acids and derivatives	0.0588207	0.402165	m333
m111	Taurine	Amino acid derivatives	0.0589726	0.400949	m797	Isovitexin 2''-O-beta-D-glucoside	Phenylpropanoids and polyketides
m178			0.0592219	0.398958	m728	Sinapoyl aldehyde	Phenylpropanoids and polyketides
m838	Malic acid	Organic acids and derivatives	0.059279	0.398502	m348	3,4-Dihydroxybenzaldehyde	Organic oxygen compounds
m392	Orientin	Phenylpropanoids and polyketides	0.0594016	0.397526	m893	Inosine	Nucleic acid derivatives
m136	Valeric acid	Lipids	0.0595005	0.396739	m684
m179			0.0595715	0.396175	m753	Ortho-Hydroxyphenylacetic acid	Benzenoids
m868	4-Hydroxybenzoic acid	Benzenoids	0.0595785	0.396119	m875	Protocatechuic acid	Benzenoids
m540	Phosphohydroxypyruvic acid	Organic oxygen compounds	0.0597387	0.394848	m684
m540	Phosphohydroxypyruvic acid	Organic oxygen compounds	0.0597652	0.394639	m220	13-L-Hydroperoxylinoleic acid	Lipids
m465	threo-3-Hydroxy-D-aspartate	Amino acid derivatives	0.0598543	0.393932	m593
m384			0.0599769	0.392963	m753	Ortho-Hydroxyphenylacetic acid	Benzenoids
m140			0.0600354	0.392501	m815
m684			0.0601134	0.391885	m907	p-Anisic acid	Benzenoids
m440			0.0601217	0.391819	m414	2-Methyl-3-hydroxy-5-formylpyridine-4-carboxylate	Organoheterocyclic compounds
m631	L-3-Cyanoalanine	Amino acid derivatives	0.060314	0.390304	m868	4-Hydroxybenzoic acid	Benzenoids
m28			0.0605006	0.388836	m178
m42	Dehydroepiandrosterone	Lipids	0.0605563	0.388399	m821	Sedoheptulose 7-phosphate	Organic oxygen compounds
m28			0.0606329	0.387798	m860	gamma-Glutamylcysteine	Amino acid derivatives
m392	Orientin	Phenylpropanoids and polyketides	0.0606427	0.387721	m140
m540	Phosphohydroxypyruvic acid	Organic oxygen compounds	0.0607695	0.386728	m414	2-Methyl-3-hydroxy-5-formylpyridine-4-carboxylate	Organoheterocyclic compounds
m184	Glycerol	Organic oxygen compounds	0.0608029	0.386466	m178
m813			0.0608029	0.386466	m375	Histamine	Organic nitrogen compounds
m419			0.0608433	0.38615	m684
m21			0.0609255	0.385508	m30
m630	5-Hydroxy-L-tryptophan	Amino acid derivatives	0.0611859	0.383476	m30
m838	Malic acid	Organic acids and derivatives	0.0613336	0.382327	m646
m440			0.0613823	0.381948	m48	Cytosine	Organoheterocyclic compounds
m354			0.0613921	0.381872	m815
m625			0.0616623	0.379777	m179
m414	2-Methyl-3-hydroxy-5-formylpyridine-4-carboxylate	Organoheterocyclic compounds	0.0617375	0.379195	m815
m375	Histamine	Organic nitrogen compounds	0.0617807	0.378861	m875	Protocatechuic acid	Benzenoids
m136	Valeric acid	Lipids	0.0618685	0.378183	m269
m868	4-Hydroxybenzoic acid	Benzenoids	0.0618782	0.378107	m48	Cytosine	Organoheterocyclic compounds
m576			0.0621164	0.376271	m630	5-Hydroxy-L-tryptophan	Amino acid derivatives
m540	Phosphohydroxypyruvic acid	Organic oxygen compounds	0.0624243	0.373905	m244
m917	Toluate	Benzenoids	0.0624744	0.373521	m48	Cytosine	Organoheterocyclic compounds
m111	Taurine	Amino acid derivatives	0.0627558	0.371368	m173
m440			0.0627641	0.371304	m140
m88	D-Galactose	Organic oxygen compounds	0.0627767	0.371209	m384
m134	CMP	Nucleic acid derivatives	0.0628602	0.370571	m140
m111	Taurine	Amino acid derivatives	0.0628756	0.370454	m21
m419			0.0630929	0.368799	m354
m126	Hypoxanthine	Organoheterocyclic compounds	0.0631207	0.368588	m173
m838	Malic acid	Organic acids and derivatives	0.0631416	0.368429	m375	Histamine	Organic nitrogen compounds
m838	Malic acid	Organic acids and derivatives	0.0632475	0.367625	m388
m88	D-Galactose	Organic oxygen compounds	0.0633311	0.366991	m308	Kaempferide	Phenylpropanoids and polyketides
m29			0.0634007	0.366463	m244
m576			0.0634063	0.366421	m244
m48	Cytosine	Organoheterocyclic compounds	0.0637044	0.364168	m875	Protocatechuic acid	Benzenoids
m819	S-Lactoylglutathione	Organic acids and derivatives	0.0637308	0.363968	m868	4-Hydroxybenzoic acid	Benzenoids
m88	D-Galactose	Organic oxygen compounds	0.0639008	0.362688	m134	CMP	Nucleic acid derivatives
m689			0.0640122	0.361849	m815
m639	3-Dehydrosphinganine	Organic oxygen compounds	0.0640136	0.361839	m375	Histamine	Organic nitrogen compounds
m440			0.064093	0.361243	m753	Ortho-Hydroxyphenylacetic acid	Benzenoids
m136	Valeric acid	Lipids	0.0642351	0.360177	m244
m625			0.0642685	0.359927	m414	2-Methyl-3-hydroxy-5-formylpyridine-4-carboxylate	Organoheterocyclic compounds
m625			0.0643186	0.359551	m868	4-Hydroxybenzoic acid	Benzenoids
[truncated: 1,005 more rows]

## Sheet: Table S10
Supplemental Table 10. Spearman's rank correlation between the metabolic markers in rice
Metabolite 1	Name 1	Class	r-value	P-value	Metabolite 2	Name 2	Class
m0643-L	Chrysoeriol C-hexoside derivative	Flavonoid	-0.706713	4.30745e-33	m0304-L	Fructose 1,6-diphosphate	Saccharides
m0722-L	Apigenin 7-O-rutinoside	Flavonoid	-0.701658	1.88422e-32	m0315-L	Spinacetin	Flavonoid
m0785-L			-0.664139	4.38375e-28	m0673-L
m0558-L	Selgin O-hexoside	Flavonoid	-0.64964	1.46194e-26	m0722-L	Apigenin 7-O-rutinoside	Flavonoid
m0361-L	Simmondsin	Others	-0.622085	6.94919e-24	m0508-L	Chrysoeriol 7-O-hexoside	Flavonoid
m0361-L	Simmondsin	Others	-0.621006	8.73743e-24	m0760-S	Chrysoeriol O-rutinoside	Flavonoid
m0184-L			-0.619749	1.13965e-23	m0928-L
m0582-L			-0.617376	1.87577e-23	m0785-L
m0021-L	Trigonelline	Others	-0.607685	1.37451e-22	m0314-L
m0315-L	Spinacetin	Flavonoid	-0.601511	4.72051e-22	m0760-S	Chrysoeriol O-rutinoside	Flavonoid
m0558-L	Selgin O-hexoside	Flavonoid	-0.580949	2.38506e-20	m0760-S	Chrysoeriol O-rutinoside	Flavonoid
m0457-L			-0.579505	3.10908e-20	m0880-L
m0021-L	Trigonelline	Others	-0.559835	1.01407e-18	m0573-L
m0099-S	Nicotianamine	Others	-0.558698	1.23178e-18	m0547-S
m0314-L			-0.552427	3.55275e-18	m0959-L
m0722-L	Apigenin 7-O-rutinoside	Flavonoid	-0.547114	8.56594e-18	m0444-L	Apigenin 7-O-glucoside	Flavonoid
m0880-L			-0.543203	1.62115e-17	m0370-L	Sinapoylserotonin	Polyphenol
m0841-L			-0.516595	1.00577e-15	m0060-S
m0314-L			-0.514451	1.38121e-15	m0473-L
m0418-L	Threonyl carbamoyl adenosine	Others	-0.511081	2.26371e-15	m0928-L
m0034-L	L-Methionine	Amino acid	-0.506909	4.14129e-15	m0091-L
m0444-L	Apigenin 7-O-glucoside	Flavonoid	-0.50165	8.76551e-15	m0760-S	Chrysoeriol O-rutinoside	Flavonoid
m0573-L			-0.487867	5.89042e-14	m0473-L
m0391-L			-0.484618	9.11697e-14	m0959-L
m0314-L			-0.484118	9.74753e-14	m0812-L
m0099-S	Nicotianamine	Others	-0.479995	1.684e-13	m0480-S
m0314-L			-0.478584	2.0272e-13	m0808-L
m0508-L	Chrysoeriol 7-O-hexoside	Flavonoid	-0.476406	2.69443e-13	m0936-L
m0314-L			-0.471877	4.83844e-13	m0157-L	8-Methoxycoumarsabin	Polyphenol
m0314-L			-0.469625	6.45272e-13	m0923-L
m0314-L			-0.466583	9.48733e-13	m0178-S
m0314-L			-0.465868	1.03825e-12	m0126-L	9alpha-Hydroxyfraxinellone	Polyphenol
m0435-S			-0.463734	1.35669e-12	m0414-S
m0587-L			-0.461991	1.68576e-12	m0091-L
m0314-L			-0.461137	1.87413e-12	m0749-L
m0314-L			-0.458528	2.58603e-12	m0902-L
m0722-L	Apigenin 7-O-rutinoside	Flavonoid	-0.458486	2.5994e-12	m0361-L	Simmondsin	Others
m0314-L			-0.457898	2.79383e-12	m0907-L
m0391-L			-0.452649	5.28842e-12	m0473-L
m0149-L	sn-Glycero-3-phosphocholine	Phosphatidylcholine	-0.448485	8.706e-12	m0314-L
m0149-L	sn-Glycero-3-phosphocholine	Phosphatidylcholine	-0.447687	9.57107e-12	m0573-L
m0171-S			-0.44252	1.7573e-11	m0178-S
m0558-L	Selgin O-hexoside	Flavonoid	-0.442496	1.76235e-11	m0508-L	Chrysoeriol 7-O-hexoside	Flavonoid
m0123-S			-0.442397	1.78267e-11	m0812-L
m0314-L			-0.442328	1.79719e-11	m0885-L	C-pentosyl-apeignin O-feruloylhexoside	Flavonoid
m0928-L			-0.440564	2.20601e-11	m0760-S	Chrysoeriol O-rutinoside	Flavonoid
m0643-L	Chrysoeriol C-hexoside derivative	Flavonoid	-0.436356	3.58011e-11	m0029-L
m0015-S			-0.436187	3.65004e-11	m0353-S
m0959-L			-0.43555	3.92532e-11	m0464-S
m0099-S	Nicotianamine	Others	-0.434388	4.48006e-11	m0350-S
m0391-L			-0.433704	4.84145e-11	m0126-L	9alpha-Hydroxyfraxinellone	Polyphenol
m0015-S			-0.433574	4.91369e-11	m0350-S
m0547-S			-0.431005	6.56507e-11	m0015-S
m0314-L			-0.430137	7.23636e-11	m0673-L
m0391-L			-0.428075	9.10833e-11	m0749-L
m0508-L	Chrysoeriol 7-O-hexoside	Flavonoid	-0.424859	1.30019e-10	m0315-L	Spinacetin	Flavonoid
m0508-L	Chrysoeriol 7-O-hexoside	Flavonoid	-0.423778	1.46413e-10	m0928-L
m0058-S			-0.423666	1.48234e-10	m0350-S
m0099-S	Nicotianamine	Others	-0.423453	1.51728e-10	m0435-S
m0058-S			-0.423125	1.57274e-10	m0353-S
m0021-L	Trigonelline	Others	-0.420917	2.00098e-10	m0123-S
m0314-L			-0.420321	2.13472e-10	m0406-L	Ixoside	Terpene
m0729-L			-0.419906	2.23297e-10	m0415-L
m0573-L			-0.419222	2.4045e-10	m0406-L	Ixoside	Terpene
m0573-L			-0.417316	2.95252e-10	m0885-L	C-pentosyl-apeignin O-feruloylhexoside	Flavonoid
m0099-S	Nicotianamine	Others	-0.41689	3.09061e-10	m0353-S
m0480-S			-0.41535	3.64394e-10	m0414-S
m0171-S			-0.413819	4.28887e-10	m0812-L
m0729-L			-0.412394	4.98773e-10	m0304-L	Fructose 1,6-diphosphate	Saccharides
m0123-S			-0.411392	5.54357e-10	m0959-L
m0314-L			-0.410884	5.84791e-10	m0136-L	5, 6-Bis-(1,2-dihydroxy-ethyl)-[1,4]dioxane-2,3-dione	Others
m0058-S			-0.410042	6.38806e-10	m0547-S
m0391-L			-0.409758	6.58168e-10	m0808-L
m0547-S			-0.40943	6.81121e-10	m0959-L
m0444-L	Apigenin 7-O-glucoside	Flavonoid	-0.408825	7.25584e-10	m0923-L
m0907-L			-0.408008	7.901e-10	m0184-L
m0936-L			-0.407834	8.04589e-10	m0214-L
m0573-L			-0.404887	1.09173e-09	m0694-L
m0582-L			-0.402624	1.37736e-09	m0430-L
m0314-L			-0.402193	1.43936e-09	m0746-L
m0314-L			-0.400624	1.68892e-09	m0843-L	Tricin 4'-O-(β-guaiacylglyceryl) ether O-hexoside	Flavonoid
m0729-L			-0.400387	1.73009e-09	m0156-L	Thiamin	Others
m0361-L	Simmondsin	Others	-0.399695	1.85581e-09	m0184-L
m0021-L	Trigonelline	Others	-0.398704	2.05158e-09	m0503-S	Caohuoside D	Flavonoid
m0123-S			-0.397456	2.3265e-09	m0178-S
m0414-S			-0.394944	2.99171e-09	m0421-S
m0314-L			-0.393739	3.37293e-09	m0643-L	Chrysoeriol C-hexoside derivative	Flavonoid
m0171-S			-0.392785	3.70788e-09	m0959-L
m0391-L			-0.39181	4.08279e-09	m0907-L
m0021-L	Trigonelline	Others	-0.39142	4.24301e-09	m0544-S
m0094-L	L(+)-Cystathionine	Others	-0.390714	4.5482e-09	m1004-L
m0444-L	Apigenin 7-O-glucoside	Flavonoid	-0.388727	5.52602e-09	m0959-L
m0441-S	Isogemichalcone B	Polyphenol	-0.387281	6.36221e-09	m0350-S
m0157-L	8-Methoxycoumarsabin	Polyphenol	-0.386951	6.56993e-09	m0184-L
m0391-L			-0.384511	8.31793e-09	m0843-L	Tricin 4'-O-(β-guaiacylglyceryl) ether O-hexoside	Flavonoid
m0314-L			-0.384177	8.58953e-09	m0566-L	Ursiniolide B	Others
m0776-L	C-hexosyl-chrysoeriol O-hexoside	Flavonoid	-0.384012	8.72698e-09	m0902-L
m0573-L			-0.383784	8.92074e-09	m0673-L
m0626-L			-0.383614	9.0671e-09	m0880-L
m0126-L	9alpha-Hydroxyfraxinellone	Polyphenol	-0.382714	9.8839e-09	m0184-L
m0314-L			-0.381871	1.07135e-08	m0858-L
m0029-L			-0.381092	1.15394e-08	m0645-L	Tricin 4'-O-(β-guaiacylglyceryl) ether	Flavonoid
m0441-S	Isogemichalcone B	Polyphenol	-0.380461	1.22529e-08	m0353-S
m0480-S			-0.379753	1.31051e-08	m0740-L	Cyanidin 3-O-rutinoside	Anthocyanin
m0314-L			-0.379294	1.36873e-08	m0441-S	Isogemichalcone B	Polyphenol
m0123-S			-0.37894	1.41529e-08	m0473-L
m0959-L			-0.378896	1.42127e-08	m0141-S
m0573-L			-0.376906	1.71422e-08	m0812-L
m0766-L			-0.375267	1.9984e-08	m0885-L	C-pentosyl-apeignin O-feruloylhexoside	Flavonoid
m0749-L			-0.374107	2.22654e-08	m0184-L
m0060-S			-0.372628	2.55388e-08	m0295-S	Kolavic acid	Terpene
m0214-L			-0.370928	2.98758e-08	m0645-L	Tricin 4'-O-(β-guaiacylglyceryl) ether	Flavonoid
m0021-L	Trigonelline	Others	-0.370842	3.01147e-08	m0171-S
m0391-L			-0.370752	3.03633e-08	m0902-L
m0029-L			-0.370731	3.04221e-08	m0808-L
m0457-L			-0.370687	3.05476e-08	m0434-L
m0566-L	Ursiniolide B	Others	-0.369285	3.47362e-08	m0573-L
m0858-L			-0.369184	3.50589e-08	m0785-L
m0149-L	sn-Glycero-3-phosphocholine	Phosphatidylcholine	-0.368362	3.77942e-08	m0078-L	Sattabacin	Others
m0812-L			-0.36782	3.97053e-08	m0214-L
m0880-L			-0.367614	4.04576e-08	m0422-L	Aliarin	Flavonoid
m0029-L			-0.367431	4.1135e-08	m0902-L
m0304-L	Fructose 1,6-diphosphate	Saccharides	-0.365342	4.97039e-08	m0469-S
m0444-L	Apigenin 7-O-glucoside	Flavonoid	-0.364965	5.14236e-08	m0508-L	Chrysoeriol 7-O-hexoside	Flavonoid
m0776-L	C-hexosyl-chrysoeriol O-hexoside	Flavonoid	-0.36446	5.38189e-08	m0694-L
m0071-S	2-Oxo-4-hydroxy-4-carboxy-5-ureidoimidazole OHCU	Others	-0.364063	5.57767e-08	m0350-S
m0573-L			-0.362639	6.3369e-08	m0749-L
m0802-L			-0.361937	6.74697e-08	m1004-L
m0178-S			-0.361923	6.75516e-08	m0464-S
m0391-L			-0.360715	7.52267e-08	m0157-L	8-Methoxycoumarsabin	Polyphenol
m0314-L			-0.359673	8.25104e-08	m0691-L	Tricin 4'-O-(β-guaiacylglyceryl) ether derivative	Flavonoid
m0749-L			-0.359563	8.33139e-08	m0760-S	Chrysoeriol O-rutinoside	Flavonoid
m0444-L	Apigenin 7-O-glucoside	Flavonoid	-0.357446	1.00416e-07	m0473-L
m0547-S			-0.35722	1.02424e-07	m0473-L
m0370-L	Sinapoylserotonin	Polyphenol	-0.357205	1.02557e-07	m0434-L
m0391-L			-0.35717	1.02879e-07	m0928-L
m0353-S			-0.35717	1.02879e-07	m0469-S
m0350-S			-0.356568	1.08454e-07	m0469-S
m0657-L	Tricin-O-glucoside derivative	Flavonoid	-0.355547	1.18584e-07	m0406-L	Ixoside	Terpene
m0582-L			-0.354737	1.27256e-07	m0249-S	Progesterone	Terpene
m0391-L			-0.354713	1.27521e-07	m0746-L
m0123-S			-0.354231	1.3298e-07	m0885-L	C-pentosyl-apeignin O-feruloylhexoside	Flavonoid
m0350-S			-0.353696	1.39305e-07	m0414-S
m0406-L	Ixoside	Terpene	-0.35345	1.4231e-07	m1015-L	DIMBOA glucoside	Terpene
m0304-L	Fructose 1,6-diphosphate	Saccharides	-0.352905	1.49176e-07	m0645-L	Tricin 4'-O-(β-guaiacylglyceryl) ether	Flavonoid
m0444-L	Apigenin 7-O-glucoside	Flavonoid	-0.352904	1.49191e-07	m0885-L	C-pentosyl-apeignin O-feruloylhexoside	Flavonoid
m0776-L	C-hexosyl-chrysoeriol O-hexoside	Flavonoid	-0.352388	1.55992e-07	m0136-L	5, 6-Bis-(1,2-dihydroxy-ethyl)-[1,4]dioxane-2,3-dione	Others
m0149-L	sn-Glycero-3-phosphocholine	Phosphatidylcholine	-0.350059	1.90589e-07	m0171-S
m0508-L	Chrysoeriol 7-O-hexoside	Flavonoid	-0.349043	2.07887e-07	m0535-S
m0547-S			-0.348903	2.10386e-07	m0414-S
m0573-L			-0.348737	2.13384e-07	m0691-L	Tricin 4'-O-(β-guaiacylglyceryl) ether derivative	Flavonoid
m0673-L			-0.348608	2.15745e-07	m0288-S	Drosophylloside	Polyphenol
m0221-S			-0.348327	2.20968e-07	m0691-L	Tricin 4'-O-(β-guaiacylglyceryl) ether derivative	Flavonoid
m0314-L			-0.347492	2.37229e-07	m0414-S
m0184-L			-0.346878	2.49895e-07	m0746-L
m0171-S			-0.346818	2.51171e-07	m0473-L
m0776-L	C-hexosyl-chrysoeriol O-hexoside	Flavonoid	-0.346358	2.61146e-07	m0473-L
m0907-L			-0.345072	2.91071e-07	m0760-S	Chrysoeriol O-rutinoside	Flavonoid
m0178-S			-0.344621	3.02309e-07	m0547-S
m0573-L			-0.344024	3.17869e-07	m0907-L
m0566-L	Ursiniolide B	Others	-0.344021	3.17946e-07	m0221-S
m0171-S			-0.343465	3.33112e-07	m0885-L	C-pentosyl-apeignin O-feruloylhexoside	Flavonoid
m0720-L	Maysin	Flavonoid	-0.343376	3.35577e-07	m0480-S
m0071-S	2-Oxo-4-hydroxy-4-carboxy-5-ureidoimidazole OHCU	Others	-0.342923	3.48544e-07	m0353-S
m0535-S			-0.342439	3.62907e-07	m0760-S	Chrysoeriol O-rutinoside	Flavonoid
m0353-S			-0.341247	4.00763e-07	m0414-S
m0573-L			-0.340741	4.1797e-07	m0959-L
m0959-L			-0.340418	4.29298e-07	m0060-S
m0149-L	sn-Glycero-3-phosphocholine	Phosphatidylcholine	-0.338521	5.02066e-07	m0123-S
m0508-L	Chrysoeriol 7-O-hexoside	Flavonoid	-0.338015	5.23384e-07	m0691-L	Tricin 4'-O-(β-guaiacylglyceryl) ether derivative	Flavonoid
m0473-L			-0.337812	5.32175e-07	m0694-S
m0123-S			-0.336993	5.69119e-07	m0136-L	5, 6-Bis-(1,2-dihydroxy-ethyl)-[1,4]dioxane-2,3-dione	Others
m0573-L			-0.336586	5.88366e-07	m0039-L
m0123-S			-0.336486	5.93194e-07	m0406-L	Ixoside	Terpene
m0441-S	Isogemichalcone B	Polyphenol	-0.335754	6.29697e-07	m0214-L
m0418-L	Threonyl carbamoyl adenosine	Others	-0.335403	6.47955e-07	m0558-L	Selgin O-hexoside	Flavonoid
m0573-L			-0.334543	6.94866e-07	m0157-L	8-Methoxycoumarsabin	Polyphenol
m0907-L			-0.334453	6.99968e-07	m0060-S
m0099-S	Nicotianamine	Others	-0.333295	7.68737e-07	m0421-S
m0071-S	2-Oxo-4-hydroxy-4-carboxy-5-ureidoimidazole OHCU	Others	-0.333169	7.76593e-07	m0547-S
m0314-L			-0.332792	8.00603e-07	m0058-S
m0858-L			-0.332761	8.02578e-07	m0123-S
m0149-L	sn-Glycero-3-phosphocholine	Phosphatidylcholine	-0.331726	8.72293e-07	m1015-L	DIMBOA glucoside	Terpene
m0314-L			-0.331717	8.72936e-07	m0039-L
m0391-L			-0.331432	8.93145e-07	m0178-S
m0314-L			-0.33121	9.09168e-07	m0091-L
m0391-L			-0.331018	9.23242e-07	m0249-S	Progesterone	Terpene
m0279-L	Gibberellin A15	Terpene	-0.330804	9.39231e-07	m0776-L	C-hexosyl-chrysoeriol O-hexoside	Flavonoid
m0441-S	Isogemichalcone B	Polyphenol	-0.330604	9.54358e-07	m0508-L	Chrysoeriol 7-O-hexoside	Flavonoid
m0722-L	Apigenin 7-O-rutinoside	Flavonoid	-0.329694	1.02634e-06	m0928-L
m0776-L	C-hexosyl-chrysoeriol O-hexoside	Flavonoid	-0.329507	1.04172e-06	m0808-L
m0263-L	Hericenol A	Others	-0.32943	1.0482e-06	m0430-L
m0885-L	C-pentosyl-apeignin O-feruloylhexoside	Flavonoid	-0.328979	1.0865e-06	m0288-S	Drosophylloside	Polyphenol
m0060-S			-0.328893	1.09393e-06	m0249-S	Progesterone	Terpene
m0304-L	Fructose 1,6-diphosphate	Saccharides	-0.328868	1.09607e-06	m0473-L
m0123-S			-0.328643	1.11585e-06	m0673-L
m0304-L	Fructose 1,6-diphosphate	Saccharides	-0.328487	1.1298e-06	m0902-L
m0092-L	D-Pantothenic acid	Vitamin	-0.327722	1.20043e-06	m0202-L	Eupomatenoid 3	Others
m0123-S			-0.327255	1.24562e-06	m0902-L
m0314-L			-0.327213	1.24984e-06	m0469-S
m0214-L			-0.326678	1.30372e-06	m0885-L	C-pentosyl-apeignin O-feruloylhexoside	Flavonoid
m0149-L	sn-Glycero-3-phosphocholine	Phosphatidylcholine	-0.326464	1.32589e-06	m0304-L	Fructose 1,6-diphosphate	Saccharides
m0171-S			-0.326186	1.35526e-06	m0673-L
m0123-S			-0.325639	1.41483e-06	m0808-L
m0776-L	C-hexosyl-chrysoeriol O-hexoside	Flavonoid	-0.325594	1.41991e-06	m0406-L	Ixoside	Terpene
m0503-S	Caohuoside D	Flavonoid	-0.324292	1.57248e-06	m0673-L
m0508-L	Chrysoeriol 7-O-hexoside	Flavonoid	-0.323908	1.62047e-06	m0907-L
m0558-L	Selgin O-hexoside	Flavonoid	-0.323408	1.68498e-06	m0808-L
m0015-S			-0.322749	1.7737e-06	m0421-S
m0558-L	Selgin O-hexoside	Flavonoid	-0.322628	1.79042e-06	m0923-L
m0573-L			-0.321743	1.91782e-06	m0858-L
m0406-L	Ixoside	Terpene	-0.320982	2.03414e-06	m0444-L	Apigenin 7-O-glucoside	Flavonoid
m0171-S			-0.320741	2.07244e-06	m0406-L	Ixoside	Terpene
m0123-S			-0.320711	2.07722e-06	m0126-L	9alpha-Hydroxyfraxinellone	Polyphenol
m0729-L			-0.320455	2.11863e-06	m0029-L
m0785-L			-0.319736	2.2393e-06	m0902-L
m0858-L			-0.319596	2.26365e-06	m0288-S	Drosophylloside	Polyphenol
m0444-L	Apigenin 7-O-glucoside	Flavonoid	-0.319477	2.28448e-06	m0902-L
m0563-S			-0.319018	2.36644e-06	m0959-L
m0060-S			-0.318983	2.37282e-06	m0522-S
m0391-L			-0.318706	2.42379e-06	m0923-L
m0895-L	Helonioside B	Others	-0.318389	2.48342e-06	m0406-L	Ixoside	Terpene
m0184-L			-0.318164	2.5265e-06	m0522-S
m0573-L			-0.317973	2.56375e-06	m0136-L	5, 6-Bis-(1,2-dihydroxy-ethyl)-[1,4]dioxane-2,3-dione	Others
m0248-L			-0.31772	2.61385e-06	m0288-S	Drosophylloside	Polyphenol
m0123-S			-0.316796	2.80467e-06	m0749-L
m0858-L			-0.316706	2.82381e-06	m0171-S
m0863-L			-0.316632	2.83977e-06	m0214-L
m0626-L			-0.316118	2.95303e-06	m0035-L
m0804-L			-0.315627	3.0652e-06	m0959-L
m0573-L			-0.314753	3.27493e-06	m0441-S	Isogemichalcone B	Polyphenol
m0941-L			-0.314561	3.32264e-06	m0060-S
m0891-L			-0.31445	3.35061e-06	m0091-L
m0029-L			-0.314195	3.41588e-06	m0959-L
m0021-L	Trigonelline	Others	-0.314141	3.42964e-06	m0391-L
m0729-L			-0.314043	3.45506e-06	m0078-L	Sattabacin	Others
m0558-L	Selgin O-hexoside	Flavonoid	-0.313975	3.47294e-06	m0902-L
m0673-L			-0.313898	3.49313e-06	m0430-L
m0171-S			-0.313768	3.52745e-06	m0136-L	5, 6-Bis-(1,2-dihydroxy-ethyl)-[1,4]dioxane-2,3-dione	Others
m0314-L			-0.313295	3.65527e-06	m0897-L	C-hexosyl-chrysin O-feruloylhexoside	Flavonoid
m0171-S			-0.312141	3.98601e-06	m0902-L
m0314-L			-0.312063	4.00918e-06	m0729-L
m0391-L			-0.311997	4.02922e-06	m0414-S
m0776-L	C-hexosyl-chrysoeriol O-hexoside	Flavonoid	-0.311913	4.05444e-06	m0812-L
m0365-L			-0.311864	4.06949e-06	m0766-L
m0573-L			-0.311152	4.29168e-06	m0746-L
m0123-S			-0.310852	4.38887e-06	m0923-L
m0391-L			-0.310566	4.48328e-06	m0880-L
m0178-S			-0.310516	4.49999e-06	m0563-S
m0444-L	Apigenin 7-O-glucoside	Flavonoid	-0.308449	5.24534e-06	m0091-L
m0314-L			-0.308124	5.37282e-06	m0694-L
m0391-L			-0.307939	5.44668e-06	m0885-L	C-pentosyl-apeignin O-feruloylhexoside	Flavonoid
m0643-L	Chrysoeriol C-hexoside derivative	Flavonoid	-0.307057	5.81227e-06	m0014-S
m0766-L			-0.3068	5.9229e-06	m0923-L
m0503-S	Caohuoside D	Flavonoid	-0.306284	6.15165e-06	m0406-L	Ixoside	Terpene
m0021-L	Trigonelline	Others	-0.306234	6.17416e-06	m0547-S
m0923-L			-0.306047	6.25938e-06	m0288-S	Drosophylloside	Polyphenol
m0021-L	Trigonelline	Others	-0.305925	6.31557e-06	m0785-L
m0314-L			-0.30578	6.38262e-06	m0248-L
m0021-L	Trigonelline	Others	-0.304707	6.90273e-06	m0288-S	Drosophylloside	Polyphenol
m0304-L	Fructose 1,6-diphosphate	Saccharides	-0.304182	7.17154e-06	m0959-L
m0880-L			-0.304036	7.24825e-06	m0435-S
m0418-L	Threonyl carbamoyl adenosine	Others	-0.303982	7.27659e-06	m0361-L	Simmondsin	Others
m1004-L			-0.303434	7.57205e-06	m0885-L	C-pentosyl-apeignin O-feruloylhexoside	Flavonoid
m0035-L			-0.302984	7.82316e-06	m1015-L	DIMBOA glucoside	Terpene
m0157-L	8-Methoxycoumarsabin	Polyphenol	-0.30281	7.92211e-06	m0760-S	Chrysoeriol O-rutinoside	Flavonoid
m0473-L			-0.302696	7.98785e-06	m0060-S
m0563-S			-0.302588	8.0508e-06	m0015-S
m0123-S			-0.302499	8.10236e-06	m0907-L
m0897-L	C-hexosyl-chrysin O-feruloylhexoside	Flavonoid	-0.302335	8.19917e-06	m0184-L
m0547-S			-0.302333	8.20005e-06	m0885-L	C-pentosyl-apeignin O-feruloylhexoside	Flavonoid
m0808-L			-0.30203	8.38153e-06	m0315-L	Spinacetin	Flavonoid
m0157-L	8-Methoxycoumarsabin	Polyphenol	-0.301224	8.88259e-06	m0060-S
m0422-L	Aliarin	Flavonoid	-0.300678	9.23818e-06	m0434-L
m0729-L			-0.300351	9.45763e-06	m0377-L
m0566-L	Ursiniolide B	Others	-0.300323	9.47665e-06	m0171-S
m0503-S	Caohuoside D	Flavonoid	-0.300024	9.68201e-06	m0126-L	9alpha-Hydroxyfraxinellone	Polyphenol
m0184-L			-0.299964	9.72349e-06	m0448-L
m0435-S			-0.299916	9.75693e-06	m0959-L
m0841-L			-0.299649	9.94555e-06	m0184-L
m0314-L			-0.299155	1.03027e-05	m0928-L
m0771-L			-0.298749	1.06055e-05	m0828-L
m0566-L	Ursiniolide B	Others	-0.298688	1.06514e-05	m0123-S
m0573-L			-0.2982	1.10281e-05	m0178-S
m0573-L			-0.29818	1.10439e-05	m0414-S
m0099-S	Nicotianamine	Others	-0.297763	1.1376e-05	m0563-S
m0746-L			-0.297648	1.14696e-05	m0760-S	Chrysoeriol O-rutinoside	Flavonoid
m0156-L	Thiamin	Others	-0.296793	1.21863e-05	m0594-L
m0891-L			-0.296582	1.23691e-05	m0923-L
m0544-S			-0.294825	1.39995e-05	m0673-L
m0936-L			-0.294664	1.41594e-05	m0760-S	Chrysoeriol O-rutinoside	Flavonoid
m0123-S			-0.294645	1.41779e-05	m0157-L	8-Methoxycoumarsabin	Polyphenol
m0171-S			-0.294186	1.46421e-05	m0923-L
m0941-L			-0.294076	1.4755e-05	m0760-S	Chrysoeriol O-rutinoside	Flavonoid
m0646-L			-0.293828	1.50135e-05	m0029-L
m0184-L			-0.293648	1.5204e-05	m0691-L	Tricin 4'-O-(β-guaiacylglyceryl) ether derivative	Flavonoid
m0774-L			-0.293633	1.52193e-05	m0365-L
m0058-S			-0.293559	1.52985e-05	m0480-S
m0136-L	5, 6-Bis-(1,2-dihydroxy-ethyl)-[1,4]dioxane-2,3-dione	Others	-0.293151	1.57413e-05	m0184-L
m0184-L			-0.292776	1.61587e-05	m0295-S	Kolavic acid	Terpene
m0885-L	C-pentosyl-apeignin O-feruloylhexoside	Flavonoid	-0.292728	1.6212e-05	m0421-S
m0547-S			-0.291902	1.71715e-05	m0013-S	O-Acetyl-L-serine	O-Acetyl-L-serine
m0391-L			-0.291888	1.71886e-05	m0406-L	Ixoside	Terpene
m0547-S			-0.291412	1.77657e-05	m0673-L
m0058-S			-0.291324	1.7875e-05	m0563-S
m0314-L			-0.290731	1.86243e-05	m0645-L	Tricin 4'-O-(β-guaiacylglyceryl) ether	Flavonoid
m0058-S			-0.29071	1.86515e-05	m0192-S
m0136-L	5, 6-Bis-(1,2-dihydroxy-ethyl)-[1,4]dioxane-2,3-dione	Others	-0.290492	1.89339e-05	m0288-S	Drosophylloside	Polyphenol
m0643-L	Chrysoeriol C-hexoside derivative	Flavonoid	-0.290205	1.93139e-05	m0444-L	Apigenin 7-O-glucoside	Flavonoid
m0720-L	Maysin	Flavonoid	-0.290013	1.9572e-05	m0353-S
m0391-L			-0.289851	1.97919e-05	m0136-L	5, 6-Bis-(1,2-dihydroxy-ethyl)-[1,4]dioxane-2,3-dione	Others
m0508-L	Chrysoeriol 7-O-hexoside	Flavonoid	-0.289825	1.98262e-05	m0749-L
m0657-L	Tricin-O-glucoside derivative	Flavonoid	-0.289797	1.98655e-05	m0722-L	Apigenin 7-O-rutinoside	Flavonoid
m0895-L	Helonioside B	Others	-0.289063	2.08941e-05	m1019-L
m0643-L	Chrysoeriol C-hexoside derivative	Flavonoid	-0.2888	2.12754e-05	m0078-L	Sattabacin	Others
m0720-L	Maysin	Flavonoid	-0.288771	2.13179e-05	m0421-S
m0444-L	Apigenin 7-O-glucoside	Flavonoid	-0.288476	2.17545e-05	m0469-S
m0573-L			-0.287761	2.28458e-05	m0656-L	di-C,C-pentosyl-apigenin	Flavonoid
m0353-S			-0.287585	2.31232e-05	m0959-L
m0508-L	Chrysoeriol 7-O-hexoside	Flavonoid	-0.287534	2.3203e-05	m0136-L	5, 6-Bis-(1,2-dihydroxy-ethyl)-[1,4]dioxane-2,3-dione	Others
m0350-S			-0.287283	2.36051e-05	m0959-L
m0749-L			-0.287282	2.36071e-05	m0060-S
m0858-L			-0.287148	2.38231e-05	m0503-S	Caohuoside D	Flavonoid
m0573-L			-0.287022	2.40291e-05	m0902-L
m0943-L			-0.286954	2.41412e-05	m0691-L	Tricin 4'-O-(β-guaiacylglyceryl) ether derivative	Flavonoid
m0573-L			-0.286878	2.42658e-05	m0361-L	Simmondsin	Others
m0171-S			-0.286801	2.43938e-05	m0808-L
m0441-S	Isogemichalcone B	Polyphenol	-0.28676	2.4462e-05	m0014-S
m0021-L	Trigonelline	Others	-0.286692	2.45758e-05	m0508-L	Chrysoeriol 7-O-hexoside	Flavonoid
m0573-L			-0.286686	2.45856e-05	m0941-L
m0353-S			-0.286557	2.48024e-05	m0902-L
m0812-L			-0.286522	2.48624e-05	m0315-L	Spinacetin	Flavonoid
m0673-L			-0.286499	2.49017e-05	m0249-S	Progesterone	Terpene
m0391-L			-0.286377	2.51095e-05	m0643-L	Chrysoeriol C-hexoside derivative	Flavonoid
m0812-L			-0.286072	2.56346e-05	m0288-S	Drosophylloside	Polyphenol
m0314-L			-0.285834	2.60526e-05	m0841-L
m0941-L			-0.285248	2.71093e-05	m0184-L
m0503-S	Caohuoside D	Flavonoid	-0.285142	2.73053e-05	m0907-L
m0178-S			-0.284664	2.82024e-05	m0160-L
m0015-S			-0.284528	2.84621e-05	m0192-S
m0858-L			-0.284501	2.85154e-05	m0544-S
m0332-S			-0.284413	2.86856e-05	m0547-S
m0435-S			-0.284301	2.89032e-05	m0885-L	C-pentosyl-apeignin O-feruloylhexoside	Flavonoid
m0626-L			-0.284251	2.90007e-05	m0029-L
m0141-S			-0.283605	3.02919e-05	m0295-S	Kolavic acid	Terpene
m0123-S			-0.283528	3.04497e-05	m0414-S
m0144-L	6,8-Dihydroxy-5,7-dimethoxycoumarin	Polyphenol	-0.283472	3.0563e-05	m0406-L	Ixoside	Terpene
m0573-L			-0.283452	3.06056e-05	m0126-L	9alpha-Hydroxyfraxinellone	Polyphenol
m0740-L	Cyanidin 3-O-rutinoside	Anthocyanin	-0.283409	3.06946e-05	m0014-S
m0283-L	Pyridoxine O-hexoside	Vitamin	-0.283258	3.10081e-05	m0141-S
m0503-S	Caohuoside D	Flavonoid	-0.282995	3.15611e-05	m0808-L
m0149-L	sn-Glycero-3-phosphocholine	Phosphatidylcholine	-0.282964	3.16259e-05	m0060-S
m1004-L			-0.28285	3.18692e-05	m0656-L	di-C,C-pentosyl-apigenin	Flavonoid
m0058-S			-0.282324	3.30138e-05	m0421-S
m0126-L	9alpha-Hydroxyfraxinellone	Polyphenol	-0.282159	3.33797e-05	m0060-S
m0435-S			-0.282065	3.35912e-05	m0015-S
m0350-S			-0.281878	3.40154e-05	m0902-L
m0039-L			-0.281695	3.44335e-05	m0060-S
m0563-S			-0.281508	3.48673e-05	m0473-L
m0144-L	6,8-Dihydroxy-5,7-dimethoxycoumarin	Polyphenol	-0.281502	3.48807e-05	m0694-L
m0776-L	C-hexosyl-chrysoeriol O-hexoside	Flavonoid	-0.281488	3.49126e-05	m0248-L
m0184-L			-0.28111	3.58039e-05	m0249-S	Progesterone	Terpene
m0034-L	L-Methionine	Amino acid	-0.280976	3.61268e-05	m0035-L
m0149-L	sn-Glycero-3-phosphocholine	Phosphatidylcholine	-0.280604	3.70333e-05	m0214-L
m0214-L			-0.280555	3.71526e-05	m0644-L	Tricin 4'-O-(β-guaiacylglyceryl) ether	Flavonoid
m0720-L	Maysin	Flavonoid	-0.280322	3.77343e-05	m0350-S
m0184-L			-0.280127	3.82267e-05	m0248-L
m0156-L	Thiamin	Others	-0.278956	4.13124e-05	m0645-L	Tricin 4'-O-(β-guaiacylglyceryl) ether	Flavonoid
m0480-S			-0.278864	4.15656e-05	m0885-L	C-pentosyl-apeignin O-feruloylhexoside	Flavonoid
m0441-S	Isogemichalcone B	Polyphenol	-0.278818	4.16907e-05	m0480-S
m0573-L			-0.278629	4.22143e-05	m0808-L
m0314-L			-0.278504	4.25659e-05	m0370-L	Sinapoylserotonin	Polyphenol
m0314-L			-0.278336	4.30414e-05	m0941-L
m0936-L			-0.277419	4.57199e-05	m0367-S
m0021-L	Trigonelline	Others	-0.277305	4.60638e-05	m0350-S
m0643-L	Chrysoeriol C-hexoside derivative	Flavonoid	-0.27712	4.66281e-05	m0214-L
m0573-L			-0.276907	4.72857e-05	m0923-L
m0508-L	Chrysoeriol 7-O-hexoside	Flavonoid	-0.276675	4.80105e-05	m0941-L
m0327-L	Sterebin L	Polyphenol	-0.275823	5.07638e-05	m0029-L
m0021-L	Trigonelline	Others	-0.275822	5.07686e-05	m0353-S
m0746-L			-0.275803	5.08288e-05	m0060-S
m0171-S			-0.275727	5.10825e-05	m0039-L
m0283-L	Pyridoxine O-hexoside	Vitamin	-0.275578	5.15827e-05	m0464-S
m1002-L	Chrysoeriol	Flavonoid	-0.275541	5.17085e-05	m0902-L
m0058-S			-0.275463	5.19703e-05	m0123-S
m0391-L			-0.275077	5.32981e-05	m0248-L
m0314-L			-0.274982	5.36267e-05	m0071-S	2-Oxo-4-hydroxy-4-carboxy-5-ureidoimidazole OHCU	Others
m0463-L			-0.274898	5.39229e-05	m0760-S	Chrysoeriol O-rutinoside	Flavonoid
m0178-S			-0.274883	5.3973e-05	m0060-S
m0776-L	C-hexosyl-chrysoeriol O-hexoside	Flavonoid	-0.274805	5.42512e-05	m0126-L	9alpha-Hydroxyfraxinellone	Polyphenol
m0729-L			-0.274741	5.44762e-05	m0664-L
m0058-S			-0.27457	5.50852e-05	m0435-S
m0643-L	Chrysoeriol C-hexoside derivative	Flavonoid	-0.274149	5.66124e-05	m0367-S
m0361-L	Simmondsin	Others	-0.273759	5.80649e-05	m0221-S
m0406-L	Ixoside	Terpene	-0.273722	5.82055e-05	m0304-L	Fructose 1,6-diphosphate	Saccharides
m0171-S			-0.273694	5.83093e-05	m0414-S
m0771-L			-0.273687	5.83366e-05	m0587-L
m0314-L			-0.273637	5.85258e-05	m0099-S	Nicotianamine	Others
m0123-S			-0.273588	5.87125e-05	m0039-L
m0444-L	Apigenin 7-O-glucoside	Flavonoid	-0.273444	5.92621e-05	m0808-L
m0656-L	di-C,C-pentosyl-apigenin	Flavonoid	-0.273292	5.98475e-05	m0367-S
m0766-L			-0.272893	6.14119e-05	m0414-S
m0171-S			-0.272798	6.17925e-05	m0126-L	9alpha-Hydroxyfraxinellone	Polyphenol
m0566-L	Ursiniolide B	Others	-0.272298	6.38162e-05	m0943-L
m0021-L	Trigonelline	Others	-0.272139	6.44743e-05	m0563-S
m0441-S	Isogemichalcone B	Polyphenol	-0.272087	6.469e-05	m0156-L	Thiamin	Others
m0391-L			-0.272078	6.47301e-05	m0099-S	Nicotianamine	Others
m0391-L			-0.271925	6.53709e-05	m0812-L
m0099-S	Nicotianamine	Others	-0.271609	6.67117e-05	m0766-L
m0156-L	Thiamin	Others	-0.271307	6.80187e-05	m0535-S
m0503-S	Caohuoside D	Flavonoid	-0.271001	6.93691e-05	m0902-L
m0457-L			-0.270892	6.98535e-05	m1002-L	Chrysoeriol	Flavonoid
m0841-L			-0.270765	7.04239e-05	m0760-S	Chrysoeriol O-rutinoside	Flavonoid
m0099-S	Nicotianamine	Others	-0.270475	7.17455e-05	m0444-L	Apigenin 7-O-glucoside	Flavonoid
m0314-L			-0.270386	7.2156e-05	m0457-L
m0171-S			-0.270041	7.37646e-05	m0841-L
m0295-S	Kolavic acid	Terpene	-0.26961	7.58262e-05	m0760-S	Chrysoeriol O-rutinoside	Flavonoid
m0171-S			-0.269587	7.59347e-05	m0907-L
m1002-L	Chrysoeriol	Flavonoid	-0.269535	7.61872e-05	m0406-L	Ixoside	Terpene
m0573-L			-0.269494	7.63859e-05	m0843-L	Tricin 4'-O-(β-guaiacylglyceryl) ether O-hexoside	Flavonoid
m0643-L	Chrysoeriol C-hexoside derivative	Flavonoid	-0.269323	7.72263e-05	m0694-S
m0802-L			-0.269145	7.81047e-05	m0221-S
m0178-S			-0.268906	7.93028e-05	m0090-S
m0508-L	Chrysoeriol 7-O-hexoside	Flavonoid	-0.268852	7.95741e-05	m0263-L	Hericenol A	Others
m0776-L	C-hexosyl-chrysoeriol O-hexoside	Flavonoid	-0.26802	8.38952e-05	m0936-L
m1015-L	DIMBOA glucoside	Terpene	-0.267659	8.58352e-05	m0694-L
m0021-L	Trigonelline	Others	-0.267522	8.65812e-05	m0184-L
m1004-L			-0.267468	8.68803e-05	m0843-L	Tricin 4'-O-(β-guaiacylglyceryl) ether O-hexoside	Flavonoid
m0379-S			-0.267145	8.86704e-05	m0184-L
m0123-S			-0.266997	8.95022e-05	m0694-L
m0713-L			-0.26692	8.9938e-05	m0508-L	Chrysoeriol 7-O-hexoside	Flavonoid
m0508-L	Chrysoeriol 7-O-hexoside	Flavonoid	-0.266841	9.03879e-05	m0126-L	9alpha-Hydroxyfraxinellone	Polyphenol
m0377-L			-0.266756	9.08733e-05	m0760-S	Chrysoeriol O-rutinoside	Flavonoid
m0123-S			-0.266256	9.37848e-05	m0746-L
m0729-L			-0.266198	9.41298e-05	m0284-L	Tricalysiamide B	Terpene
m0123-S			-0.265888	9.59818e-05	m0841-L
m0776-L	C-hexosyl-chrysoeriol O-hexoside	Flavonoid	-0.265849	9.62201e-05	m1019-L
m0229-L			-0.26578	9.66363e-05	m0761-L
m0720-L	Maysin	Flavonoid	-0.265518	9.82384e-05	m0078-L	Sattabacin	Others
m0463-L			-0.264958	0.000101753	m1004-L
m0171-S			-0.264413	0.000105283	m0749-L
m0314-L			-0.264364	0.000105603	m0379-S
m0092-L	D-Pantothenic acid	Vitamin	-0.264062	0.000107613	m0214-L
m0457-L			-0.263675	0.000110243	m0503-S	Caohuoside D	Flavonoid
m0729-L			-0.263668	0.00011029	m0214-L
m0304-L	Fructose 1,6-diphosphate	Saccharides	-0.263578	0.00011091	m0808-L
m0314-L			-0.263328	0.000112654	m0644-L	Tricin 4'-O-(β-guaiacylglyceryl) ether	Flavonoid
m0936-L			-0.263074	0.000114451	m0575-L
m0160-L			-0.26263	0.00011765	m0923-L
m0314-L			-0.262028	0.000122124	m0448-L
m0304-L	Fructose 1,6-diphosphate	Saccharides	-0.261775	0.000124048	m0943-L
m0035-L			-0.261656	0.000124966	m0774-L
m0480-S			-0.261504	0.000126147	m0013-S	O-Acetyl-L-serine	O-Acetyl-L-serine
m0722-L	Apigenin 7-O-rutinoside	Flavonoid	-0.261441	0.000126638	m0377-L
m1019-L			-0.261108	0.000129268	m0694-S
m0657-L	Tricin-O-glucoside derivative	Flavonoid	-0.261099	0.000129342	m0863-L
m0034-L	L-Methionine	Amino acid	-0.260967	0.000130395	m0880-L
m0544-S			-0.260776	0.00013194	m0808-L
m0391-L			-0.260254	0.000136249	m0691-L	Tricin 4'-O-(β-guaiacylglyceryl) ether derivative	Flavonoid
m0035-L			-0.26017	0.000136957	m0891-L
m0657-L	Tricin-O-glucoside derivative	Flavonoid	-0.260125	0.000137334	m0808-L
m0295-S	Kolavic acid	Terpene	-0.259643	0.00014146	m0694-S
m0448-L			-0.259579	0.000142018	m0060-S
m0776-L	C-hexosyl-chrysoeriol O-hexoside	Flavonoid	-0.259349	0.000144034	m0469-S
m0503-S	Caohuoside D	Flavonoid	-0.259339	0.000144124	m0157-L	8-Methoxycoumarsabin	Polyphenol
m0058-S			-0.259045	0.000146738	m0464-S
m0566-L	Ursiniolide B	Others	-0.25895	0.000147593	m0776-L	C-hexosyl-chrysoeriol O-hexoside	Flavonoid
m0126-L	9alpha-Hydroxyfraxinellone	Polyphenol	-0.258928	0.000147795	m0760-S	Chrysoeriol O-rutinoside	Flavonoid
m0646-L			-0.25868	0.000150055	m0761-L
m0149-L	sn-Glycero-3-phosphocholine	Phosphatidylcholine	-0.258601	0.000150781	m0657-L	Tricin-O-glucoside derivative	Flavonoid
m0508-L	Chrysoeriol 7-O-hexoside	Flavonoid	-0.258572	0.000151041	m0812-L
m0843-L	Tricin 4'-O-(β-guaiacylglyceryl) ether O-hexoside	Flavonoid	-0.258148	0.000155001	m0060-S
m0240-L			-0.257621	0.000160061	m0136-L	5, 6-Bis-(1,2-dihydroxy-ethyl)-[1,4]dioxane-2,3-dione	Others
m0959-L			-0.257521	0.000161035	m0288-S	Drosophylloside	Polyphenol
m0722-L	Apigenin 7-O-rutinoside	Flavonoid	-0.257349	0.000162732	m0284-L	Tricalysiamide B	Terpene
m0473-L			-0.257317	0.000163045	m0464-S
m0071-S	2-Oxo-4-hydroxy-4-carboxy-5-ureidoimidazole OHCU	Others	-0.257112	0.00016509	m0563-S
m0645-L	Tricin 4'-O-(β-guaiacylglyceryl) ether	Flavonoid	-0.256736	0.000168897	m0367-S
m0544-S			-0.256455	0.0001718	m0812-L
m0776-L	C-hexosyl-chrysoeriol O-hexoside	Flavonoid	-0.255004	0.000187539	m0863-L
m0547-S			-0.254993	0.000187662	m0902-L
m0757-S			-0.25499	0.000187696	m0535-S
m0804-L			-0.254882	0.000188919	m0664-L
m0391-L			-0.254837	0.000189425	m0897-L	C-hexosyl-chrysin O-feruloylhexoside	Flavonoid
m0517-L			-0.254786	0.000190012	m0664-L
m0558-L	Selgin O-hexoside	Flavonoid	-0.254782	0.000190056	m0575-L
m0558-L	Selgin O-hexoside	Flavonoid	-0.254445	0.000193943	m0885-L	C-pentosyl-apeignin O-feruloylhexoside	Flavonoid
m0025-S			-0.254037	0.000198756	m0535-S
m0123-S			-0.253916	0.000200197	m0441-S	Isogemichalcone B	Polyphenol
m0508-L	Chrysoeriol 7-O-hexoside	Flavonoid	-0.253841	0.000201106	m0157-L	8-Methoxycoumarsabin	Polyphenol
m0713-L			-0.253745	0.000202259	m0943-L
m0391-L			-0.253703	0.000202777	m0694-L
m0214-L			-0.253548	0.000204659	m0694-L
m0657-L	Tricin-O-glucoside derivative	Flavonoid	-0.253524	0.00020496	m0902-L
m0314-L			-0.253262	0.000208196	m0880-L
m0078-L	Sattabacin	Others	-0.253148	0.000209614	m0406-L	Ixoside	Terpene
m0463-L			-0.253084	0.000210416	m0626-L
m0149-L	sn-Glycero-3-phosphocholine	Phosphatidylcholine	-0.252709	0.000215189	m0284-L	Tricalysiamide B	Terpene
m0314-L			-0.252626	0.000216257	m0722-L	Apigenin 7-O-rutinoside	Flavonoid
m0547-S			-0.252615	0.000216391	m0841-L
m0029-L			-0.252596	0.000216641	m0136-L	5, 6-Bis-(1,2-dihydroxy-ethyl)-[1,4]dioxane-2,3-dione	Others
m0021-L	Trigonelline	Others	-0.252514	0.000217699	m0766-L
m0350-S			-0.252329	0.000220116	m0473-L
m0034-L	L-Methionine	Amino acid	-0.252112	0.000222978	m0156-L	Thiamin	Others
m0091-L			-0.252082	0.000223382	m0694-S
m1015-L	DIMBOA glucoside	Terpene	-0.251867	0.000226257	m0885-L	C-pentosyl-apeignin O-feruloylhexoside	Flavonoid
m0503-S	Caohuoside D	Flavonoid	-0.251828	0.000226771	m0941-L
m0332-S			-0.251611	0.000229718	m0350-S
m0558-L	Selgin O-hexoside	Flavonoid	-0.251403	0.000232574	m0406-L	Ixoside	Terpene
m0722-L	Apigenin 7-O-rutinoside	Flavonoid	-0.251346	0.000233367	m0029-L
m0503-S	Caohuoside D	Flavonoid	-0.251345	0.000233376	m0746-L
m0515-S			-0.251139	0.000236237	m0421-S
m0722-L	Apigenin 7-O-rutinoside	Flavonoid	-0.250984	0.000238424	m0776-L	C-hexosyl-chrysoeriol O-hexoside	Flavonoid
m0391-L			-0.250915	0.000239395	m0575-L
m0332-S			-0.250655	0.000243113	m0480-S
m0457-L			-0.250634	0.000243409	m0558-L	Selgin O-hexoside	Flavonoid
m0503-S	Caohuoside D	Flavonoid	-0.250376	0.000247151	m0749-L
m0160-L			-0.250219	0.000249461	m0902-L
m0503-S	Caohuoside D	Flavonoid	-0.250184	0.000249977	m0370-L	Sinapoylserotonin	Polyphenol
m0418-L	Threonyl carbamoyl adenosine	Others	-0.250153	0.000250428	m0315-L	Spinacetin	Flavonoid
m0192-S			-0.250107	0.000251115	m0469-S
m0228-L	Dysiherbaine	Others	-0.249618	0.000258466	m1004-L
m0776-L	C-hexosyl-chrysoeriol O-hexoside	Flavonoid	-0.249557	0.000259396	m0907-L
m0959-L			-0.249191	0.000265035	m0694-S
m0644-L	Tricin 4'-O-(β-guaiacylglyceryl) ether	Flavonoid	-0.249149	0.000265693	m0367-S
m0391-L			-0.249049	0.000267265	m0091-L
m0473-L			-0.248856	0.000270313	m0014-S
m0149-L	sn-Glycero-3-phosphocholine	Phosphatidylcholine	-0.248778	0.000271551	m0563-S
m0058-S			-0.248447	0.000276874	m0171-S
m0563-S			-0.248007	0.000284101	m0673-L
m0422-L	Aliarin	Flavonoid	-0.247875	0.000286299	m0414-S
m0136-L	5, 6-Bis-(1,2-dihydroxy-ethyl)-[1,4]dioxane-2,3-dione	Others	-0.247844	0.000286822	m0214-L
m0936-L			-0.24776	0.000288248	m0184-L
m0353-S			-0.24722	0.000297479	m0473-L
m0149-L	sn-Glycero-3-phosphocholine	Phosphatidylcholine	-0.247185	0.000298079	m0694-S
m0858-L			-0.247045	0.000300528	m0029-L
m0353-S			-0.24701	0.000301142	m0885-L	C-pentosyl-apeignin O-feruloylhexoside	Flavonoid
m0573-L			-0.246782	0.000305174	m0370-L	Sinapoylserotonin	Polyphenol
m0808-L			-0.246739	0.00030594	m0184-L
m0160-L			-0.246555	0.000309233	m0015-S
m0594-L			-0.246226	0.0003152	m0421-S
m0171-S			-0.246087	0.000317757	m0379-S
m0785-L			-0.245965	0.000320008	m0863-L
m0480-S			-0.245612	0.000326628	m0015-S
m0365-L			-0.24554	0.000327986	m0828-L
m0160-L			-0.245376	0.000331129	m0575-L
m0391-L			-0.245253	0.000333483	m0858-L
m0035-L			-0.245151	0.000335462	m0144-L	6,8-Dihydroxy-5,7-dimethoxycoumarin	Polyphenol
m0869-L			-0.245089	0.000336661	m1004-L
m0923-L			-0.244998	0.000338443	m0315-L	Spinacetin	Flavonoid
m0415-L			-0.244977	0.00033886	m0808-L
m0171-S			-0.244976	0.000338882	m0157-L	8-Methoxycoumarsabin	Polyphenol
m0144-L	6,8-Dihydroxy-5,7-dimethoxycoumarin	Polyphenol	-0.244684	0.000344641	m0029-L
m0943-L			-0.244533	0.000347658	m0694-S
m0221-S			-0.243991	0.000358697	m0263-L	Hericenol A	Others
m0508-L	Chrysoeriol 7-O-hexoside	Flavonoid	-0.243936	0.000359834	m0370-L	Sinapoylserotonin	Polyphenol
m0058-S			-0.2438	0.000362649	m0160-L
m0765-L			-0.243731	0.000364086	m0315-L	Spinacetin	Flavonoid
m0149-L	sn-Glycero-3-phosphocholine	Phosphatidylcholine	-0.243469	0.000369631	m0160-L
m0457-L			-0.243198	0.00037541	m0202-L	Eupomatenoid 3	Others
m0643-L	Chrysoeriol C-hexoside derivative	Flavonoid	-0.242719	0.000385857	m0526-S
m0720-L	Maysin	Flavonoid	-0.242699	0.000386299	m0136-L	5, 6-Bis-(1,2-dihydroxy-ethyl)-[1,4]dioxane-2,3-dione	Others
m0418-L	Threonyl carbamoyl adenosine	Others	-0.242666	0.000387032	m0444-L	Apigenin 7-O-glucoside	Flavonoid
m0907-L			-0.242653	0.000387318	m0076-S	L-Tryptophan	Amino acid
m0034-L	L-Methionine	Amino acid	-0.242411	0.000392738	m0469-S
m1004-L			-0.242353	0.000394039	m0365-L
m0171-S			-0.242317	0.000394854	m0370-L	Sinapoylserotonin	Polyphenol
m0573-L			-0.242296	0.000395331	m0091-L
m0370-L	Sinapoylserotonin	Polyphenol	-0.242227	0.000396879	m0184-L
m1002-L	Chrysoeriol	Flavonoid	-0.242107	0.000399602	m0694-L
m0766-L			-0.242035	0.000401251	m0708-S	Viscumamide	Others
m0092-L	D-Pantothenic acid	Vitamin	-0.241975	0.00040263	m0367-S
m0123-S			-0.241824	0.000406119	m0370-L	Sinapoylserotonin	Polyphenol
m0157-L	8-Methoxycoumarsabin	Polyphenol	-0.241822	0.000406176	m0350-S
m0332-S			-0.241636	0.000410495	m0353-S
m0076-S	L-Tryptophan	Amino acid	-0.240769	0.000431253	m0535-S
m0229-L			-0.240608	0.00043522	m0178-S
m0314-L			-0.240583	0.000435843	m0361-L	Simmondsin	Others
m0283-L	Pyridoxine O-hexoside	Vitamin	-0.240397	0.000440462	m0582-L
m0749-L			-0.240338	0.000441941	m0694-S
m0350-S			-0.239867	0.000453879	m0535-S
m0160-L			-0.239743	0.000457075	m0406-L	Ixoside	Terpene
m0463-L			-0.239656	0.000459334	m0891-L
m0774-L			-0.239581	0.00046129	m1004-L
m0508-L	Chrysoeriol 7-O-hexoside	Flavonoid	-0.239436	0.000465087	m0746-L
m0457-L			-0.239073	0.000474723	m0214-L
m0123-S			-0.238936	0.000478401	m0469-S
m0902-L			-0.238751	0.000483423	m0060-S
m0438-L	4'-O-Methylpuerarin	Flavonoid	-0.238645	0.000486307	m0863-L
m0092-L	D-Pantothenic acid	Vitamin	-0.238517	0.000489815	m0240-L
m0157-L	8-Methoxycoumarsabin	Polyphenol	-0.23841	0.000492766	m0353-S
m0422-L	Aliarin	Flavonoid	-0.238391	0.000493305	m0771-L
m0156-L	Thiamin	Others	-0.238296	0.000495958	m0136-L	5, 6-Bis-(1,2-dihydroxy-ethyl)-[1,4]dioxane-2,3-dione	Others
m0178-S			-0.238248	0.000497297	m0804-L
m0327-L	Sterebin L	Polyphenol	-0.238239	0.00049755	m1004-L
m0841-L			-0.238174	0.000499365	m0350-S
m1019-L			-0.238114	0.000501037	m0029-L
m0573-L			-0.23783	0.000509094	m0469-S
m0858-L			-0.23767	0.000513697	m0695-S	Epicatechin O-hexoside	Flavonoid
m0314-L			-0.237547	0.000517248	m0015-S
m0841-L			-0.237532	0.000517668	m0353-S
m0563-S			-0.237351	0.000522956	m0841-L
m0626-L			-0.23731	0.000524169	m0923-L
m0094-L	L(+)-Cystathionine	Others	-0.237287	0.000524845	m0421-S
m0895-L	Helonioside B	Others	-0.237119	0.00052979	m0107-S
m0078-L	Sattabacin	Others	-0.237049	0.00053186	m0015-S
m0248-L			-0.237037	0.000532229	m0944-S
m0808-L			-0.237031	0.0005324	m0153-S
m0128-S			-0.236618	0.000544848	m0060-S
m0902-L			-0.236604	0.000545257	m0694-S
m0279-L	Gibberellin A15	Terpene	-0.236303	0.000554508	m0594-L
m0332-S			-0.236268	0.000555582	m0192-S
m0503-S	Caohuoside D	Flavonoid	-0.236245	0.000556287	m0959-L
m0547-S			-0.236018	0.00056338	m0708-S	Viscumamide	Others
m0544-S			-0.235956	0.000565314	m0902-L
m0350-S			-0.235658	0.000574787	m0885-L	C-pentosyl-apeignin O-feruloylhexoside	Flavonoid
m0128-S			-0.235625	0.000575824	m0184-L
m0722-L	Apigenin 7-O-rutinoside	Flavonoid	-0.235414	0.000582622	m0503-S	Caohuoside D	Flavonoid
m0766-L			-0.234962	0.000597432	m0013-S	O-Acetyl-L-serine	O-Acetyl-L-serine
m1019-L			-0.234929	0.000598524	m0304-L	Fructose 1,6-diphosphate	Saccharides
m0729-L			-0.234521	0.000612188	m1015-L	DIMBOA glucoside	Terpene
m0263-L	Hericenol A	Others	-0.234467	0.000614037	m0760-S	Chrysoeriol O-rutinoside	Flavonoid
m0463-L			-0.234376	0.000617125	m0766-L
m0573-L			-0.234319	0.000619063	m0248-L
m0021-L	Trigonelline	Others	-0.234293	0.000619962	m0214-L
m0444-L	Apigenin 7-O-glucoside	Flavonoid	-0.233915	0.000633056	m0414-S
m0841-L			-0.233667	0.00064178	m0694-S
m0804-L			-0.233632	0.000642993	m0377-L
m0895-L	Helonioside B	Others	-0.233574	0.000645069	m0136-L	5, 6-Bis-(1,2-dihydroxy-ethyl)-[1,4]dioxane-2,3-dione	Others
m0959-L			-0.233513	0.000647232	m0014-S
m0544-S			-0.233486	0.000648209	m0136-L	5, 6-Bis-(1,2-dihydroxy-ethyl)-[1,4]dioxane-2,3-dione	Others
m0391-L			-0.23348	0.000648404	m0071-S	2-Oxo-4-hydroxy-4-carboxy-5-ureidoimidazole OHCU	Others
m0457-L			-0.233244	0.000656882	m0508-L	Chrysoeriol 7-O-hexoside	Flavonoid
m0171-S			-0.233233	0.000657283	m0469-S
m0664-L			-0.232763	0.000674513	m0694-L
m0897-L	C-hexosyl-chrysin O-feruloylhexoside	Flavonoid	-0.232682	0.00067749	m0304-L	Fructose 1,6-diphosphate	Saccharides
m0644-L	Tricin 4'-O-(β-guaiacylglyceryl) ether	Flavonoid	-0.232594	0.000680804	m0134-S
m1002-L	Chrysoeriol	Flavonoid	-0.232512	0.000683851	m0808-L
m0863-L			-0.232395	0.000688275	m0060-S
m0673-L			-0.232364	0.000689439	m0076-S	L-Tryptophan	Amino acid
m0279-L	Gibberellin A15	Terpene	-0.232041	0.000701741	m0522-S
m0192-S			-0.232026	0.000702338	m0902-L
m0729-L			-0.231911	0.000706745	m0022-L	L-Tyramine	Amino acid
m0749-L			-0.231737	0.000713513	m0353-S
m0761-L			-0.231732	0.000713693	m0656-L	di-C,C-pentosyl-apigenin	Flavonoid
m0643-L	Chrysoeriol C-hexoside derivative	Flavonoid	-0.231701	0.00071493	m0184-L
m0279-L	Gibberellin A15	Terpene	-0.231509	0.000722475	m0448-L
m0353-S			-0.231276	0.000731703	m0535-S
m0902-L			-0.231272	0.000731881	m0288-S	Drosophylloside	Polyphenol
m0099-S	Nicotianamine	Others	-0.231175	0.000735744	m0171-S
m0808-L			-0.231106	0.000738534	m0350-S
m0078-L	Sattabacin	Others	-0.230798	0.000751028	m0469-S
m0885-L	C-pentosyl-apeignin O-feruloylhexoside	Flavonoid	-0.230767	0.000752301	m0526-S
m0749-L			-0.230688	0.000755573	m0350-S
m0015-S			-0.230624	0.00075818	m0464-S
m0808-L			-0.230561	0.000760814	m0076-S	L-Tryptophan	Amino acid
m0035-L			-0.230524	0.000762314	m0694-S
m0332-S			-0.230439	0.000765849	m0563-S
m0441-S	Isogemichalcone B	Polyphenol	-0.230218	0.000775099	m0184-L
m0156-L	Thiamin	Others	-0.230166	0.000777331	m0644-L	Tricin 4'-O-(β-guaiacylglyceryl) ether	Flavonoid
m0123-S			-0.230083	0.000780822	m0691-L	Tricin 4'-O-(β-guaiacylglyceryl) ether derivative	Flavonoid
m0771-L			-0.230014	0.00078376	m0941-L
m0430-L			-0.229889	0.000789108	m0414-S
m0123-S			-0.229855	0.000790551	m0248-L
m0092-L	D-Pantothenic acid	Vitamin	-0.229851	0.000790715	m1015-L	DIMBOA glucoside	Terpene
m0776-L	C-hexosyl-chrysoeriol O-hexoside	Flavonoid	-0.229849	0.000790789	m0673-L
m0544-S			-0.229387	0.000810848	m0126-L	9alpha-Hydroxyfraxinellone	Polyphenol
m0149-L	sn-Glycero-3-phosphocholine	Phosphatidylcholine	-0.229281	0.000815526	m0766-L
m0444-L	Apigenin 7-O-glucoside	Flavonoid	-0.22926	0.000816463	m0812-L
m0463-L			-0.229054	0.000825591	m1019-L
m0469-S			-0.228894	0.00083276	m0694-S
m0547-S			-0.228476	0.000851794	m0469-S
m0391-L			-0.228266	0.000861455	m0469-S
m0508-L	Chrysoeriol 7-O-hexoside	Flavonoid	-0.228115	0.000868523	m0694-L
m0418-L	Threonyl carbamoyl adenosine	Others	-0.228025	0.000872718	m0463-L
m0078-L	Sattabacin	Others	-0.227988	0.000874451	m0923-L
m0391-L			-0.227977	0.000874996	m0058-S
m0740-L	Cyanidin 3-O-rutinoside	Anthocyanin	-0.227701	0.00088806	m0526-S
m0643-L	Chrysoeriol C-hexoside derivative	Flavonoid	-0.227574	0.000894141	m0895-L	Helonioside B	Others
m0657-L	Tricin-O-glucoside derivative	Flavonoid	-0.227325	0.000906184	m0673-L
m0214-L			-0.22693	0.000925606	m0902-L
m0573-L			-0.226907	0.000926722	m0841-L
m0406-L	Ixoside	Terpene	-0.226835	0.000930325	m0288-S	Drosophylloside	Polyphenol
m0350-S			-0.226824	0.00093086	m0746-L
m0071-S	2-Oxo-4-hydroxy-4-carboxy-5-ureidoimidazole OHCU	Others	-0.226657	0.000939213	m0421-S
m0573-L			-0.226434	0.00095048	m0729-L
m0644-L	Tricin 4'-O-(β-guaiacylglyceryl) ether	Flavonoid	-0.226349	0.0009548	m0526-S
m0221-S			-0.226295	0.000957592	m0464-S
m0240-L			-0.22626	0.000959354	m0863-L
m0812-L			-0.226204	0.000962269	m0304-L	Fructose 1,6-diphosphate	Saccharides
m0034-L	L-Methionine	Amino acid	-0.226177	0.000963643	m0473-L
m0202-L	Eupomatenoid 3	Others	-0.226083	0.00096848	m0370-L	Sinapoylserotonin	Polyphenol
m0880-L			-0.225878	0.000979132	m0863-L
m0418-L	Threonyl carbamoyl adenosine	Others	-0.225789	0.000983812	m0128-S
m0353-S			-0.225655	0.000990835	m0746-L
m0722-L	Apigenin 7-O-rutinoside	Flavonoid	-0.225511	0.000998457	m0288-S	Drosophylloside	Polyphenol
m0094-L	L(+)-Cystathionine	Others	-0.225299	0.00100983	m1019-L
m0013-S	O-Acetyl-L-serine	Amino acid	-0.225294	0.00101008	m0137-S
m0171-S			-0.225279	0.00101089	m0746-L
m0808-L			-0.225196	0.00101536	m0353-S
m0457-L			-0.225183	0.00101605	m0160-L
m0156-L	Thiamin	Others	-0.225033	0.00102418	m0587-L
m0430-L			-0.225029	0.00102439	m0694-L
m0573-L			-0.225017	0.00102505	m0643-L	Chrysoeriol C-hexoside derivative	Flavonoid
m0558-L	Selgin O-hexoside	Flavonoid	-0.22499	0.00102654	m0178-S
m0902-L			-0.224961	0.00102813	m0076-S	L-Tryptophan	Amino acid
m0327-L	Sterebin L	Polyphenol	-0.224619	0.00104698	m0508-L	Chrysoeriol 7-O-hexoside	Flavonoid
m0284-L	Tricalysiamide B	Terpene	-0.224618	0.00104701	m0902-L
m0626-L			-0.224566	0.00104993	m0141-S
m0808-L			-0.224437	0.00105712	m0014-S
m0091-L			-0.224362	0.00106132	m0526-S
m0221-S			-0.22414	0.00107385	m0594-L
m0457-L			-0.224082	0.00107719	m0141-S
m0413-S			-0.223944	0.00108506	m0421-S
m0722-L	Apigenin 7-O-rutinoside	Flavonoid	-0.223925	0.00108617	m0438-L	4'-O-Methylpuerarin	Flavonoid
m0895-L	Helonioside B	Others	-0.223699	0.00109924	m0765-L
m0722-L	Apigenin 7-O-rutinoside	Flavonoid	-0.223416	0.00111576	m0025-S
m0941-L			-0.223398	0.00111683	m0202-L	Eupomatenoid 3	Others
m0657-L	Tricin-O-glucoside derivative	Flavonoid	-0.223261	0.00112495	m0178-S
m0029-L			-0.223156	0.00113119	m0673-L
m0406-L	Ixoside	Terpene	-0.223092	0.00113499	m0202-L	Eupomatenoid 3	Others
m0149-L	sn-Glycero-3-phosphocholine	Phosphatidylcholine	-0.223059	0.00113696	m0547-S
m0573-L			-0.22299	0.00114112	m0897-L	C-hexosyl-chrysin O-feruloylhexoside	Flavonoid
m0508-L	Chrysoeriol 7-O-hexoside	Flavonoid	-0.222951	0.00114346	m0841-L
m0327-L	Sterebin L	Polyphenol	-0.222849	0.00114964	m0076-S	L-Tryptophan	Amino acid
m0071-S	2-Oxo-4-hydroxy-4-carboxy-5-ureidoimidazole OHCU	Others	-0.222781	0.00115375	m0123-S
m0039-L			-0.222716	0.0011577	m0694-S
m0160-L			-0.222601	0.00116471	m0760-S	Chrysoeriol O-rutinoside	Flavonoid
m0391-L			-0.222448	0.00117415	m0722-L	Apigenin 7-O-rutinoside	Flavonoid
m0099-S	Nicotianamine	Others	-0.222408	0.00117657	m0257-S	Cafestol	Terpene
m0071-S	2-Oxo-4-hydroxy-4-carboxy-5-ureidoimidazole OHCU	Others	-0.222351	0.00118014	m0160-L
m0566-L	Ursiniolide B	Others	-0.222234	0.00118739	m1015-L	DIMBOA glucoside	Terpene
m0418-L	Threonyl carbamoyl adenosine	Others	-0.222092	0.00119629	m0936-L
m0370-L	Sinapoylserotonin	Polyphenol	-0.222078	0.00119718	m0141-S
m0353-S			-0.222017	0.00120101	m0091-L
m0160-L			-0.221861	0.00121087	m0673-L
m0582-L			-0.221764	0.00121706	m0288-S	Drosophylloside	Polyphenol
m0034-L	L-Methionine	Amino acid	-0.221523	0.00123248	m0959-L
m0304-L	Fructose 1,6-diphosphate	Saccharides	-0.221517	0.00123289	m0644-L	Tricin 4'-O-(β-guaiacylglyceryl) ether	Flavonoid
m0418-L	Threonyl carbamoyl adenosine	Others	-0.221264	0.0012493	m0157-L	8-Methoxycoumarsabin	Polyphenol
m0646-L			-0.221244	0.00125058	m0156-L	Thiamin	Others
m1015-L	DIMBOA glucoside	Terpene	-0.221232	0.00125142	m0141-S
m1004-L			-0.221163	0.00125592	m0192-S
m0221-S			-0.220944	0.00127038	m0746-L
m0021-L	Trigonelline	Others	-0.220507	0.00129965	m0657-L	Tricin-O-glucoside derivative	Flavonoid
m0558-L	Selgin O-hexoside	Flavonoid	-0.220499	0.00130017	m0473-L
m0657-L	Tricin-O-glucoside derivative	Flavonoid	-0.220383	0.0013081	m0136-L	5, 6-Bis-(1,2-dihydroxy-ethyl)-[1,4]dioxane-2,3-dione	Others
m0457-L			-0.220085	0.00132853	m0060-S
m0729-L			-0.219789	0.00134915	m0438-L	4'-O-Methylpuerarin	Flavonoid
m0156-L	Thiamin	Others	-0.219658	0.00135834	m0582-L
m0327-L	Sterebin L	Polyphenol	-0.219644	0.00135931	m0760-S	Chrysoeriol O-rutinoside	Flavonoid
m0391-L			-0.219583	0.00136366	m0765-L
m0812-L			-0.219488	0.0013704	m0184-L
m0071-S	2-Oxo-4-hydroxy-4-carboxy-5-ureidoimidazole OHCU	Others	-0.219031	0.00140322	m0480-S
m0128-S			-0.21901	0.00140475	m0508-L	Chrysoeriol 7-O-hexoside	Flavonoid
m0178-S			-0.218952	0.00140899	m0228-L	Dysiherbaine	Others
m0350-S			-0.218756	0.00142329	m0091-L
m0582-L			-0.218701	0.00142738	m0367-S
m0544-S			-0.21857	0.00143708	m0248-L
m0365-L			-0.218429	0.00144761	m0891-L
m0843-L	Tricin 4'-O-(β-guaiacylglyceryl) ether O-hexoside	Flavonoid	-0.218106	0.00147191	m0353-S
m0828-L			-0.218022	0.00147831	m0107-S
[truncated: 2,589 more rows]

[truncated: 4 more sheets: Table S11, Table S12, Table S13, Table S14]
